# Supplementary material for: Poly[[diaqua­(μ-4,4′-bipyridine N,N′-di­oxide-κ2 O:O′)(μ-terephthalato-κ2 O 1:O 4)cobalt(II)] 4,4′-bipyridine N,N′-dioxide monosolvate]
Source: Acta Crystallogr Sect E Struct Rep Online. 2012 Sep 26;68(Pt 10):m1307. doi: 10.1107/S1600536812040056 (PMC3470175; doi:10.1107/S1600536812040056)
Supplement: Supplementary file 1 [file e-68-m1307-sup1.cif]

##############################################################################
#                                                                            #
# This CIF contains the data in a paper accepted for publication in          #
# Acta Crystallographica Section E. It conforms to the requirements of       #
# Notes for Authors for Acta Crystallographica Section E, and has been       #
# peer reviewed under the auspices of the IUCr Commission on Journals.       #
#                                                                            #
# Full details of the Crystallographic Information File format               #
# are given in the paper "The Crystallographic Information File (CIF):       #
# a New Standard Archive File for Crystallography" by S. R. Hall, F. H.      #
# Allen and I. D. Brown [Acta Cryst. (1991), A47, 655-685].                  #
#                                                                            #
# The current version of the core CIF dictionary is obtainable from          #
# ftp://ftp.iucr.org/pub/cif_core.dic.                                       #
#                                                                            #
# Software is freely available for graphical display of the structure(s)     #
# in this CIF. For information consult the CIF software page                 #
# http://www.iucr.org/resources/cif/software.                                #
#                                                                            #
# This file may be used for bona fide research purposes within the           #
# scientific community so long as proper attribution is given to the journal # 
# article from which it was obtained.                                        #
#                                                                            #
##############################################################################
data_global
_audit_creation_method     'SHELXL97'
_journal_date_recd_electronic     2012-09-16
_journal_date_accepted     2012-09-21
_journal_name_full     'Acta Crystallographica, Section E'
_journal_year     2012
_journal_volume     68
_journal_issue     10
_journal_page_first     m1307
_journal_page_last     m1307
_journal_paper_category     QM
_journal_paper_doi     10.1107/S1600536812040056
_journal_coeditor_code     HY2589
_publ_contact_author_name     'Shu-Yan Song'
_publ_contact_author_address
;
State Key Laboratory of Rare Earth Resource Utilization
Changchun Institute of Applied Chemistry
Chinese Academy of Sciences
Changchun 130022
People's Republic of China
;
_publ_contact_author_email     songsy@ciac.jl.cn
_publ_contact_author_fax     '+86-431-85262135'
_publ_contact_author_phone     '+86-431-85698941'
_publ_section_title
;\
Poly[[diaqua(\m-4,4'-bipyridine
<i>N</i>,<i>N</i>'-dioxide-\k^2^<i>O</i>:<i>O</i>')(\m-terephthalato-\
\k^2^<i>O</i>^1^:<i>O</i>^4^)cobalt(II)] 4,4'-bipyridine
<i>N</i>,<i>N</i>'-dioxide monosolvate]
;
loop_
    _publ_author_name
    _publ_author_address
    'Ge, Xin'
;
State Key Laboratory of Rare Earth Resource Utilization
Changchun Institute of Applied Chemistry
Chinese Academy of Sciences
Changchun 130022
People's Republic of China
;
    'Song, Shu-Yan'
;
State Key Laboratory of Rare Earth Resource Utilization
Changchun Institute of Applied Chemistry
Chinese Academy of Sciences
Changchun 130022
People's Republic of China
;
data_I
_audit_creation_method     SHELXL97
_chemical_name_systematic
;
Poly[[diaqua(\m-4,4'-bipyridine
<i>N</i>,<i>N</i>'-dioxide-\k^2^<i>O</i>:<i>O</i>')(\m-terephthalato-
\k^2^<i>O</i>^1^:<i>O</i>^4^)cobalt(II)] 4,4'-bipyridine
<i>N</i>,<i>N</i>'-dioxide monosolvate]
;
_chemical_name_common     ?
_chemical_formula_moiety     'C18 H16 Co N2 O8, C10 H8 N2 O2'
_chemical_formula_sum     'C28 H24 Co N4 O10'
_chemical_formula_iupac
                         '[Co (C8 H4 O4) (C10 H8 N2 O2) (H2 O)2] , C10 H8 N2 O2'
_chemical_formula_weight     635.44
_chemical_melting_point     ?
_symmetry_cell_setting     triclinic
_symmetry_space_group_name_H-M     'P -1'
_symmetry_space_group_name_Hall     '-P 1'
loop_
    _symmetry_equiv_pos_as_xyz
    'x, y, z'
    '-x, -y, -z'
_cell_length_a     7.3883(10)
_cell_length_b     9.1788(13)
_cell_length_c     9.8054(13)
_cell_angle_alpha     81.312(2)
_cell_angle_beta     82.200(2)
_cell_angle_gamma     79.301(2)
_cell_volume     641.92(15)
_cell_formula_units_Z     1
_cell_measurement_reflns_used     2899
_cell_measurement_theta_min     2.28
_cell_measurement_theta_max     26.09
_cell_measurement_temperature     293(2)
_exptl_crystal_description     block
_exptl_crystal_colour     pink
_exptl_crystal_size_max     0.27
_exptl_crystal_size_mid     0.24
_exptl_crystal_size_min     0.20
_exptl_crystal_density_diffrn     1.644
_exptl_crystal_density_meas     ?
_exptl_crystal_density_method     'not measured'
_exptl_crystal_F_000     327
_exptl_absorpt_coefficient_mu     0.740
_exptl_absorpt_correction_type     multi-scan
_exptl_absorpt_process_details     '(SADABS; Bruker, 2001)'
_exptl_absorpt_correction_T_min     0.8252
_exptl_absorpt_correction_T_max     0.8661
_exptl_special_details
;
;
_diffrn_ambient_temperature     293(2)
_diffrn_radiation_type     MoK\a
_diffrn_radiation_wavelength     0.71073
_diffrn_radiation_source     'fine-focus sealed tube'
_diffrn_radiation_monochromator     graphite
_diffrn_measurement_device_type     'Bruker APEXII CCD'
_diffrn_measurement_method     '\f and \w'
_diffrn_detector_area_resol_mean     ?
_diffrn_reflns_number     3574
_diffrn_reflns_av_R_equivalents     0.0171
_diffrn_reflns_av_sigmaI/netI     0.0301
_diffrn_reflns_theta_min     2.11
_diffrn_reflns_theta_max     26.11
_diffrn_reflns_theta_full     26.11
_diffrn_measured_fraction_theta_max     0.986
_diffrn_measured_fraction_theta_full     0.986
_diffrn_reflns_limit_h_min     -8
_diffrn_reflns_limit_h_max     9
_diffrn_reflns_limit_k_min     -10
_diffrn_reflns_limit_k_max     11
_diffrn_reflns_limit_l_min     -8
_diffrn_reflns_limit_l_max     12
_diffrn_standards_number     ?
_diffrn_standards_interval_count     ?
_diffrn_standards_interval_time     ?
_diffrn_standards_decay_%     ?
_refine_special_details
;
 Refinement of F^2^ against ALL reflections.  The weighted R-factor wR and
 goodness of fit S are based on F^2^, conventional R-factors R are based
 on F, with F set to zero for negative F^2^. The threshold expression of
 F^2^ > 2sigma(F^2^) is used only for calculating R-factors(gt) etc. and is
 not relevant to the choice of reflections for refinement.  R-factors based
 on F^2^ are statistically about twice as large as those based on F, and R-
 factors based on ALL data will be even larger.
;
_reflns_number_total     2516
_reflns_number_gt     2340
_reflns_threshold_expression     I>2\s(I)
_refine_ls_structure_factor_coef     Fsqd
_refine_ls_matrix_type     full
_refine_ls_R_factor_all     0.0332
_refine_ls_R_factor_gt     0.0308
_refine_ls_wR_factor_gt     0.0791
_refine_ls_wR_factor_ref     0.0809
_refine_ls_goodness_of_fit_ref     1.048
_refine_ls_restrained_S_all     1.048
_refine_ls_number_reflns     2516
_refine_ls_number_parameters     202
_refine_ls_number_restraints     2
_refine_ls_hydrogen_treatment     mixed
_refine_ls_weighting_scheme     calc
_refine_ls_weighting_details
       'calc w = 1/[\s^2^(Fo^2^)+(0.0389P)^2^+0.3924P] where P=(Fo^2^+2Fc^2^)/3'
_atom_sites_solution_hydrogens     geom
_atom_sites_solution_primary     direct
_atom_sites_solution_secondary     difmap
_refine_ls_shift/su_max     0.000
_refine_ls_shift/su_mean     0.000
_refine_diff_density_max     0.479
_refine_diff_density_min     -0.328
_refine_ls_extinction_method     none
_refine_ls_extinction_coef     ?
loop_
    _atom_type_symbol
    _atom_type_description
    _atom_type_scat_dispersion_real
    _atom_type_scat_dispersion_imag
    _atom_type_scat_source
    'C' 'C' 0.0033 0.0016
                         'International Tables Vol C Tables 4.2.6.8 and 6.1.1.4'
    'H' 'H' 0.0000 0.0000
                         'International Tables Vol C Tables 4.2.6.8 and 6.1.1.4'
    'N' 'N' 0.0061 0.0033
                         'International Tables Vol C Tables 4.2.6.8 and 6.1.1.4'
    'O' 'O' 0.0106 0.0060
                         'International Tables Vol C Tables 4.2.6.8 and 6.1.1.4'
    'Co' 'Co' 0.3494 0.9721
                         'International Tables Vol C Tables 4.2.6.8 and 6.1.1.4'
_computing_data_collection     'APEX2 (Bruker, 2007)'
_computing_cell_refinement     'SAINT (Bruker, 2007)'
_computing_data_reduction     'SAINT (Bruker, 2007)'
_computing_structure_solution     'SHELXTL (Sheldrick, 2008)'
_computing_structure_refinement     'SHELXTL (Sheldrick, 2008)'
_computing_molecular_graphics     'XP in SHELXTL (Sheldrick, 2008)'
_computing_publication_material     'SHELXTL (Sheldrick, 2008)'
loop_
    _atom_site_type_symbol
    _atom_site_label
    _atom_site_fract_x
    _atom_site_fract_y
    _atom_site_fract_z
    _atom_site_U_iso_or_equiv
    _atom_site_adp_type
    _atom_site_calc_flag
    _atom_site_refinement_flags
    _atom_site_occupancy
    _atom_site_symmetry_multiplicity
    _atom_site_disorder_assembly
    _atom_site_disorder_group
    Co Co1 0.5000 0.5000 0.5000 0.01630(11) Uani d S 1 2 . .
    C C1 0.3852(3) 0.7380(2) 0.2083(2) 0.0221(4) Uani d . 1 1 . .
    H H1 0.3528 0.6439 0.2142 0.027 Uiso calc R 1 1 . .
    C C2 0.4275(3) 0.8156(2) 0.08038(19) 0.0209(4) Uani d . 1 1 . .
    H H2 0.4249 0.7727 0.0007 0.025 Uiso calc R 1 1 . .
    C C3 0.4745(2) 0.9580(2) 0.06822(18) 0.0186(4) Uani d . 1 1 . .
    C C4 0.4684(3) 1.0181(2) 0.1918(2) 0.0233(4) Uani d . 1 1 . .
    H H4 0.4925 1.1145 0.1887 0.028 Uiso calc R 1 1 . .
    C C5 0.4271(3) 0.9365(2) 0.3176(2) 0.0242(4) Uani d . 1 1 . .
    H H5 0.4246 0.9781 0.3988 0.029 Uiso calc R 1 1 . .
    C C6 0.8804(3) 0.7935(2) 0.2615(2) 0.0270(4) Uani d . 1 1 . .
    H H6 0.8534 0.6980 0.2909 0.032 Uiso calc R 1 1 . .
    C C7 0.9285(3) 0.8359(2) 0.1234(2) 0.0264(4) Uani d . 1 1 . .
    H H7 0.9313 0.7689 0.0606 0.032 Uiso calc R 1 1 . .
    C C8 0.9735(3) 0.9770(2) 0.0743(2) 0.0217(4) Uani d . 1 1 . .
    C C9 0.9655(3) 1.0700(2) 0.1762(2) 0.0317(5) Uani d . 1 1 . .
    H H9 0.9958 1.1649 0.1496 0.038 Uiso calc R 1 1 . .
    C C10 0.9150(3) 1.0265(2) 0.3131(2) 0.0344(5) Uani d . 1 1 . .
    H H10 0.9102 1.0920 0.3777 0.041 Uiso calc R 1 1 . .
    C C11 0.6942(2) 0.44694(19) 0.21107(18) 0.0164(4) Uani d . 1 1 . .
    C C12 0.8539(2) 0.47312(19) 0.10187(18) 0.0162(3) Uani d . 1 1 . .
    C C13 1.0328(2) 0.46045(19) 0.13839(18) 0.0175(4) Uani d . 1 1 . .
    H H13 1.0549 0.4345 0.2308 0.021 Uiso calc R 1 1 . .
    C C14 1.1778(2) 0.4865(2) 0.03689(18) 0.0179(4) Uani d . 1 1 . .
    H H14 1.2970 0.4770 0.0617 0.021 Uiso calc R 1 1 . .
    N N1 0.3901(2) 0.79675(17) 0.32562(16) 0.0206(3) Uani d . 1 1 . .
    N N2 0.8716(2) 0.88841(18) 0.35576(18) 0.0254(4) Uani d . 1 1 . .
    O O1 0.3567(2) 0.71908(15) 0.44822(14) 0.0266(3) Uani d . 1 1 . .
    O O2 0.8186(2) 0.84874(17) 0.48725(15) 0.0350(4) Uani d . 1 1 . .
    O O3 0.57776(18) 0.37620(15) 0.18300(14) 0.0232(3) Uani d . 1 1 . .
    O O4 0.68909(17) 0.50355(14) 0.32145(12) 0.0194(3) Uani d . 1 1 . .
    O O5 0.67652(19) 0.59404(15) 0.59885(14) 0.0225(3) Uani d D 1 1 . .
    H H5A 0.719(3) 0.6689(19) 0.555(2) 0.034 Uiso d D 1 1 . .
    H H5B 0.605(3) 0.626(3) 0.6676(17) 0.034 Uiso d D 1 1 . .
loop_
    _atom_site_aniso_label
    _atom_site_aniso_U_11
    _atom_site_aniso_U_22
    _atom_site_aniso_U_33
    _atom_site_aniso_U_12
    _atom_site_aniso_U_13
    _atom_site_aniso_U_23
    Co1 0.01820(19) 0.02037(19) 0.01144(18) -0.00652(13) 0.00000(13)
                                                                    -0.00296(13)
    C1 0.0249(9) 0.0193(9) 0.0237(10) -0.0039(7) -0.0069(8) -0.0034(7)
    C2 0.0255(9) 0.0216(9) 0.0175(9) -0.0037(7) -0.0071(7) -0.0046(7)
    C3 0.0171(8) 0.0206(9) 0.0179(9) -0.0003(7) -0.0048(7) -0.0026(7)
    C4 0.0280(10) 0.0213(9) 0.0218(10) -0.0048(7) -0.0024(8) -0.0057(7)
    C5 0.0301(10) 0.0250(10) 0.0188(9) -0.0041(8) -0.0018(8) -0.0081(8)
    C6 0.0300(10) 0.0204(9) 0.0310(11) -0.0082(8) 0.0042(8) -0.0062(8)
    C7 0.0288(10) 0.0210(9) 0.0302(11) -0.0063(8) 0.0028(8) -0.0086(8)
    C8 0.0179(9) 0.0185(9) 0.0289(11) -0.0020(7) -0.0020(7) -0.0048(7)
    C9 0.0451(13) 0.0205(10) 0.0318(12) -0.0132(9) -0.0024(10) -0.0026(8)
    C10 0.0504(14) 0.0267(11) 0.0304(12) -0.0155(10) -0.0029(10) -0.0080(9)
    C11 0.0182(8) 0.0164(8) 0.0137(8) -0.0020(6) -0.0012(7) -0.0008(7)
    C12 0.0190(8) 0.0162(8) 0.0141(9) -0.0044(6) 0.0011(7) -0.0055(7)
    C13 0.0218(9) 0.0200(8) 0.0113(8) -0.0042(7) -0.0021(7) -0.0028(7)
    C14 0.0166(8) 0.0217(9) 0.0167(9) -0.0039(7) -0.0026(7) -0.0051(7)
    N1 0.0212(8) 0.0229(8) 0.0159(8) -0.0011(6) -0.0012(6) -0.0009(6)
    N2 0.0265(8) 0.0251(8) 0.0252(9) -0.0074(7) 0.0007(7) -0.0043(7)
    O1 0.0343(8) 0.0249(7) 0.0168(7) -0.0022(6) 0.0022(6) 0.0016(5)
    O2 0.0473(9) 0.0337(8) 0.0253(8) -0.0170(7) 0.0073(7) -0.0058(6)
    O3 0.0241(7) 0.0301(7) 0.0195(7) -0.0133(6) 0.0022(5) -0.0095(5)
    O4 0.0221(6) 0.0259(7) 0.0123(6) -0.0093(5) 0.0018(5) -0.0055(5)
    O5 0.0234(7) 0.0282(7) 0.0181(7) -0.0109(6) 0.0008(5) -0.0048(6)
_geom_special_details
;
 All esds (except the esd in the dihedral angle between two l.s. planes)
 are estimated using the full covariance matrix.  The cell esds are taken
 into account individually in the estimation of esds in distances, angles
 and torsion angles; correlations between esds in cell parameters are only
 used when they are defined by crystal symmetry.  An approximate (isotropic)
 treatment of cell esds is used for estimating esds involving l.s. planes.
;
loop_
    _geom_bond_atom_site_label_1
    _geom_bond_atom_site_label_2
    _geom_bond_site_symmetry_2
    _geom_bond_distance
    _geom_bond_publ_flag
    Co1 O4 2_666 2.0865(12) ?
    Co1 O4 . 2.0865(12) ?
    Co1 O5 . 2.0975(13) ?
    Co1 O5 2_666 2.0976(13) ?
    Co1 O1 2_666 2.1141(13) ?
    Co1 O1 . 2.1141(13) ?
    C1 N1 . 1.350(2) ?
    C1 C2 . 1.373(3) ?
    C1 H1 . 0.9300 ?
    C2 C3 . 1.397(3) ?
    C2 H2 . 0.9300 ?
    C3 C4 . 1.398(3) ?
    C3 C3 2_675 1.479(4) ?
    C4 C5 . 1.371(3) ?
    C4 H4 . 0.9300 ?
    C5 N1 . 1.349(3) ?
    C5 H5 . 0.9300 ?
    C6 N2 . 1.350(3) ?
    C6 C7 . 1.368(3) ?
    C6 H6 . 0.9300 ?
    C7 C8 . 1.395(3) ?
    C7 H7 . 0.9300 ?
    C8 C9 . 1.398(3) ?
    C8 C8 2_775 1.475(4) ?
    C9 C10 . 1.364(3) ?
    C9 H9 . 0.9300 ?
    C10 N2 . 1.356(3) ?
    C10 H10 . 0.9300 ?
    C11 O3 . 1.250(2) ?
    C11 O4 . 1.263(2) ?
    C11 C12 . 1.510(2) ?
    C12 C14 2_765 1.395(2) ?
    C12 C13 . 1.396(2) ?
    C13 C14 . 1.389(3) ?
    C13 H13 . 0.9300 ?
    C14 C12 2_765 1.395(2) ?
    C14 H14 . 0.9300 ?
    N1 O1 . 1.319(2) ?
    N2 O2 . 1.312(2) ?
    O5 H5A . 0.84(2) ?
    O5 H5B . 0.85(2) ?
loop_
    _geom_angle_atom_site_label_1
    _geom_angle_atom_site_label_2
    _geom_angle_atom_site_label_3
    _geom_angle_site_symmetry_1
    _geom_angle_site_symmetry_3
    _geom_angle
    _geom_angle_publ_flag
    O4 Co1 O4 2_666 . 180.0 ?
    O4 Co1 O5 2_666 . 90.46(5) ?
    O4 Co1 O5 . . 89.54(5) ?
    O4 Co1 O5 2_666 2_666 89.54(5) ?
    O4 Co1 O5 . 2_666 90.46(5) ?
    O5 Co1 O5 . 2_666 180.00(6) ?
    O4 Co1 O1 2_666 2_666 95.05(5) ?
    O4 Co1 O1 . 2_666 84.95(5) ?
    O5 Co1 O1 . 2_666 92.31(6) ?
    O5 Co1 O1 2_666 2_666 87.69(6) ?
    O4 Co1 O1 2_666 . 84.95(5) ?
    O4 Co1 O1 . . 95.05(5) ?
    O5 Co1 O1 . . 87.69(6) ?
    O5 Co1 O1 2_666 . 92.31(6) ?
    O1 Co1 O1 2_666 . 180.0 ?
    N1 C1 C2 . . 120.77(17) ?
    N1 C1 H1 . . 119.6 ?
    C2 C1 H1 . . 119.6 ?
    C1 C2 C3 . . 120.92(17) ?
    C1 C2 H2 . . 119.5 ?
    C3 C2 H2 . . 119.5 ?
    C2 C3 C4 . . 116.56(17) ?
    C2 C3 C3 . 2_675 121.9(2) ?
    C4 C3 C3 . 2_675 121.5(2) ?
    C5 C4 C3 . . 120.68(18) ?
    C5 C4 H4 . . 119.7 ?
    C3 C4 H4 . . 119.7 ?
    N1 C5 C4 . . 121.11(17) ?
    N1 C5 H5 . . 119.4 ?
    C4 C5 H5 . . 119.4 ?
    N2 C6 C7 . . 120.93(18) ?
    N2 C6 H6 . . 119.5 ?
    C7 C6 H6 . . 119.5 ?
    C6 C7 C8 . . 121.82(19) ?
    C6 C7 H7 . . 119.1 ?
    C8 C7 H7 . . 119.1 ?
    C7 C8 C9 . . 115.04(18) ?
    C7 C8 C8 . 2_775 122.1(2) ?
    C9 C8 C8 . 2_775 122.9(2) ?
    C10 C9 C8 . . 122.32(19) ?
    C10 C9 H9 . . 118.8 ?
    C8 C9 H9 . . 118.8 ?
    N2 C10 C9 . . 120.4(2) ?
    N2 C10 H10 . . 119.8 ?
    C9 C10 H10 . . 119.8 ?
    O3 C11 O4 . . 126.25(16) ?
    O3 C11 C12 . . 117.81(15) ?
    O4 C11 C12 . . 115.90(15) ?
    C14 C12 C13 2_765 . 119.39(16) ?
    C14 C12 C11 2_765 . 119.82(15) ?
    C13 C12 C11 . . 120.77(15) ?
    C14 C13 C12 . . 120.09(16) ?
    C14 C13 H13 . . 120.0 ?
    C12 C13 H13 . . 120.0 ?
    C13 C14 C12 . 2_765 120.52(16) ?
    C13 C14 H14 . . 119.7 ?
    C12 C14 H14 2_765 . 119.7 ?
    O1 N1 C5 . . 119.74(16) ?
    O1 N1 C1 . . 120.43(16) ?
    C5 N1 C1 . . 119.82(16) ?
    O2 N2 C6 . . 120.49(16) ?
    O2 N2 C10 . . 120.07(17) ?
    C6 N2 C10 . . 119.44(18) ?
    N1 O1 Co1 . . 121.82(11) ?
    C11 O4 Co1 . . 130.60(11) ?
    Co1 O5 H5A . . 117.3(17) ?
    Co1 O5 H5B . . 102.4(17) ?
    H5A O5 H5B . . 106(2) ?
loop_
    _geom_torsion_atom_site_label_1
    _geom_torsion_atom_site_label_2
    _geom_torsion_atom_site_label_3
    _geom_torsion_atom_site_label_4
    _geom_torsion_site_symmetry_1
    _geom_torsion_site_symmetry_2
    _geom_torsion_site_symmetry_3
    _geom_torsion_site_symmetry_4
    _geom_torsion
    _geom_torsion_publ_flag
    N1 C1 C2 C3 . . . . -0.8(3) ?
    C1 C2 C3 C4 . . . . -2.5(3) ?
    C1 C2 C3 C3 . . . 2_675 178.3(2) ?
    C2 C3 C4 C5 . . . . 3.1(3) ?
    C3 C3 C4 C5 2_675 . . . -177.7(2) ?
    C3 C4 C5 N1 . . . . -0.5(3) ?
    N2 C6 C7 C8 . . . . 1.1(3) ?
    C6 C7 C8 C9 . . . . 0.0(3) ?
    C6 C7 C8 C8 . . . 2_775 179.6(2) ?
    C7 C8 C9 C10 . . . . -0.9(3) ?
    C8 C8 C9 C10 2_775 . . . 179.5(2) ?
    C8 C9 C10 N2 . . . . 0.6(4) ?
    O3 C11 C12 C14 . . . 2_765 42.0(2) ?
    O4 C11 C12 C14 . . . 2_765 -135.93(17) ?
    O3 C11 C12 C13 . . . . -139.35(17) ?
    O4 C11 C12 C13 . . . . 42.7(2) ?
    C14 C12 C13 C14 2_765 . . . -0.6(3) ?
    C11 C12 C13 C14 . . . . -179.28(16) ?
    C12 C13 C14 C12 . . . 2_765 0.6(3) ?
    C4 C5 N1 O1 . . . . 177.84(17) ?
    C4 C5 N1 C1 . . . . -3.0(3) ?
    C2 C1 N1 O1 . . . . -177.21(16) ?
    C2 C1 N1 C5 . . . . 3.6(3) ?
    C7 C6 N2 O2 . . . . 177.42(19) ?
    C7 C6 N2 C10 . . . . -1.4(3) ?
    C9 C10 N2 O2 . . . . -178.3(2) ?
    C9 C10 N2 C6 . . . . 0.5(3) ?
    C5 N1 O1 Co1 . . . . -128.29(15) ?
    C1 N1 O1 Co1 . . . . 52.5(2) ?
    O4 Co1 O1 N1 2_666 . . . -171.81(14) ?
    O4 Co1 O1 N1 . . . . 8.19(14) ?
    O5 Co1 O1 N1 . . . . 97.52(14) ?
    O5 Co1 O1 N1 2_666 . . . -82.48(14) ?
    O3 C11 O4 Co1 . . . . 2.1(3) ?
    C12 C11 O4 Co1 . . . . 179.77(11) ?
    O5 Co1 O4 C11 . . . . 170.87(15) ?
    O5 Co1 O4 C11 2_666 . . . -9.13(15) ?
    O1 Co1 O4 C11 2_666 . . . 78.51(15) ?
    O1 Co1 O4 C11 . . . . -101.49(15) ?
loop_
    _geom_hbond_atom_site_label_D
    _geom_hbond_atom_site_label_H
    _geom_hbond_atom_site_label_A
    _geom_hbond_site_symmetry_A
    _geom_hbond_distance_DH
    _geom_hbond_distance_HA
    _geom_hbond_distance_DA
    _geom_hbond_angle_DHA
    O5 H5A O2 . 0.84(2) 1.92(2) 2.755(2) 170(2)
    O5 H5B O3 2_666 0.85(2) 1.85(2) 2.660(2) 158(3)
