# Supplementary material for: Poly[[diaqua­(μ-4,4′-bipyridine N,N′-di­oxide-κ2 O:O′)(μ-terephthalato-κ2 O 1:O 4)cobalt(II)] 4,4′-bipyridine N,N′-dioxide monosolvate]
Source: Acta Crystallogr Sect E Struct Rep Online. 2012 Sep 26;68(Pt 10):m1307. doi: 10.1107/S1600536812040056 (PMC3470175; doi:10.1107/S1600536812040056)
Supplement: Supplementary file 2 [file e-68-m1307-Isup2.hkl]

# 
# h,k,l, Fc-squared, Fo-squared, sigma(Fo-squared) and status flag 
# 
data_I
_shelx_title ' p-1 in P-1' 
_shelx_refln_list_code          4 
_shelx_F_calc_maximum      102.46 
_exptl_crystal_F_000       327.00 
_reflns_d_resolution_high  0.8074 
 
loop_ 
 _symmetry_equiv_pos_as_xyz 
 'x, y, z' 
 '-x, -y, -z' 
 
_cell_length_a     7.3883 
_cell_length_b     9.1788 
_cell_length_c     9.8054 
_cell_angle_alpha  81.312 
_cell_angle_beta   82.200 
_cell_angle_gamma  79.301 
 
_shelx_F_squared_multiplier     1.000 
 
loop_ 
 _refln_index_h 
 _refln_index_k 
 _refln_index_l 
 _refln_F_squared_calc 
 _refln_F_squared_meas 
 _refln_F_squared_sigma 
 _refln_observed_status 
   1   0   0     1511.52     1587.47     32.69 o 
   2   0   0     3063.48     3236.91     51.96 o 
   3   0   0       32.67       33.62      4.40 o 
   4   0   0       89.12       91.30      3.23 o 
   5   0   0      167.03      157.22      4.81 o 
   6   0   0      350.92      330.26     12.93 o 
   7   0   0        1.16        1.71      1.05 o 
   8   0   0        0.65        0.99      1.32 o 
  -8   1   0       11.90        5.19      2.20 o 
  -7   1   0       84.15       76.10      3.74 o 
  -6   1   0      812.82      751.06     15.27 o 
  -5   1   0      195.54      195.47      5.46 o 
  -4   1   0       13.73       22.94      1.59 o 
  -3   1   0      960.54      983.87     20.20 o 
  -2   1   0    10498.95    10778.44    193.95 o 
  -1   1   0     1191.19     1143.87     23.67 o 
   0   1   0      174.98      202.64      4.51 o 
   1   1   0     2017.41     2108.77     43.37 o 
   2   1   0     1130.37     1164.43     19.60 o 
   3   1   0      129.44      128.50      3.63 o 
   4   1   0      502.87      491.91     10.22 o 
   5   1   0      524.01      506.81     11.04 o 
   6   1   0      242.80      242.20     10.90 o 
   7   1   0        4.57        3.30      1.32 o 
   8   1   0       15.55       16.84      2.64 o 
   9   1   0       38.00       35.11      3.96 o 
  -8   2   0        1.95        0.45      1.93 o 
  -7   2   0       21.75       19.81      2.21 o 
  -6   2   0      399.95      390.37      9.25 o 
  -5   2   0     1033.05     1012.27     18.74 o 
  -4   2   0      980.07     1020.93     18.28 o 
  -3   2   0      276.93      282.16      6.01 o 
  -2   2   0     2964.79     3040.78     55.42 o 
  -1   2   0      152.73      191.57      4.79 o 
   0   2   0     5161.34     5230.09    106.99 o 
   1   2   0      266.86      274.96      6.71 o 
   2   2   0       28.74       28.51      1.65 o 
   3   2   0      577.63      556.86     13.54 o 
   4   2   0     2808.99     2847.47     60.54 o 
   5   2   0      481.97      496.54     13.43 o 
   6   2   0      916.78      932.75     23.12 o 
   7   2   0        5.36        3.74      1.65 o 
   8   2   0        6.78        6.71      1.98 o 
   9   2   0       25.99       25.98      3.63 o 
  -8   3   0        2.93        2.60      2.04 o 
  -7   3   0        3.90        2.64      1.32 o 
  -6   3   0        7.36        6.18      1.38 o 
  -5   3   0        2.01        2.48      1.32 o 
  -4   3   0       11.04       19.37      1.47 o 
  -3   3   0      497.14      503.37     11.50 o 
  -2   3   0       65.40       44.01      1.55 o 
  -1   3   0       78.93       66.32      1.72 o 
   0   3   0     2599.00     2572.72     53.17 o 
   1   3   0      655.08      660.88     14.86 o 
   2   3   0      694.60      815.75     18.49 o 
   3   3   0      861.97      894.56     20.69 o 
   4   3   0      122.50      111.17      4.62 o 
   5   3   0      926.38      977.00     23.78 o 
   6   3   0      781.47      800.67     20.69 o 
   7   3   0        9.57       11.45      2.31 o 
   8   3   0        5.28        3.08      1.65 o 
   9   3   0       42.68       44.47      4.73 o 
  -7   4   0      143.90      142.62      5.12 o 
  -6   4   0      123.05      125.85      5.06 o 
  -5   4   0      156.69      150.86      4.57 o 
  -4   4   0       28.23       27.13      1.77 o 
  -3   4   0      204.04      219.62      5.03 o 
  -2   4   0      126.04      127.25      3.17 o 
  -1   4   0     1173.26     1163.34     37.48 o 
   0   4   0     1901.70     1928.14     40.62 o 
   1   4   0       55.36       52.72      2.42 o 
   2   4   0     1154.67     1224.89     27.19 o 
   3   4   0       21.57       27.96      2.20 o 
   4   4   0      764.89      813.66     20.03 o 
   5   4   0      193.12      191.31      7.26 o 
   6   4   0      631.81      657.79     18.05 o 
   7   4   0       31.00       34.78      3.85 o 
   8   4   0       31.94       37.42      4.29 o 
  -7   5   0       51.70       54.38      3.63 o 
  -6   5   0      151.76      157.07      5.94 o 
  -5   5   0      206.42      207.40      5.72 o 
  -4   5   0       74.85       77.47      2.90 o 
  -3   5   0       65.07       63.23      2.36 o 
  -2   5   0        1.07        0.43      0.47 o 
  -1   5   0      178.61      220.15     14.42 o 
   0   5   0       91.60       68.13      2.97 o 
   1   5   0      555.96      534.07     13.21 o 
   2   5   0       48.55       58.23      3.08 o 
   3   5   0      529.02      576.12     14.86 o 
   4   5   0      144.53      151.35      6.05 o 
   5   5   0       42.56       46.45      3.52 o 
   6   5   0      497.99      528.90     15.63 o 
   7   5   0       48.35       54.05      4.29 o 
   8   5   0      128.29      133.52      7.37 o 
  -6   6   0       30.40       27.63      2.53 o 
  -5   6   0      270.56      277.27      8.37 o 
  -4   6   0      507.88      497.75     12.66 o 
  -3   6   0      905.45      922.74     21.13 o 
  -2   6   0      127.54      133.19      3.57 o 
  -1   6   0       65.71       65.98      3.19 o 
   0   6   0      597.00      541.23     13.43 o 
   1   6   0        6.49        3.19      1.10 o 
   2   6   0      233.52      227.74      7.37 o 
   3   6   0      140.41      117.12      5.17 o 
   4   6   0        5.04        7.93      1.76 o 
   5   6   0        1.82        2.75      1.54 o 
   6   6   0      206.41      235.11      9.25 o 
   7   6   0       67.26       77.49      5.50 o 
   8   6   0       30.61       32.69      4.29 o 
  -6   7   0       45.41       49.86      3.41 o 
  -5   7   0       59.61       67.91      3.63 o 
  -4   7   0       17.26       19.92      2.20 o 
  -3   7   0      195.68      186.79      6.27 o 
  -2   7   0      117.70      105.56      4.29 o 
  -1   7   0      111.84       95.32      4.18 o 
   0   7   0      214.90      205.95      6.93 o 
   1   7   0      390.53      377.00     10.90 o 
   2   7   0      299.34      259.11      8.48 o 
   3   7   0      203.62      192.41      7.26 o 
   4   7   0       57.37       47.66      3.52 o 
   5   7   0        0.65        1.32      1.32 o 
   6   7   0      239.10      256.58     10.13 o 
   7   7   0        8.09        9.14      2.53 o 
  -5   8   0       17.50       18.27      2.42 o 
  -4   8   0       28.53       29.17      2.53 o 
  -3   8   0      167.97      162.58      6.05 o 
  -2   8   0       11.58       10.68      1.76 o 
  -1   8   0       67.80       60.32      3.52 o 
   0   8   0      128.01      122.73      5.28 o 
   1   8   0      177.09      187.78      7.04 o 
   2   8   0       18.15       20.69      2.64 o 
   3   8   0      106.36       99.18      5.28 o 
   4   8   0       29.60       28.40      3.30 o 
   5   8   0       81.99       80.13      5.17 o 
   6   8   0      120.23      135.39      7.15 o 
   7   8   0      147.85      159.16      8.26 o 
  -4   9   0       26.48       31.70      2.86 o 
  -3   9   0       34.86       34.23      2.86 o 
  -2   9   0       76.28       76.17      4.18 o 
   0   9   0      369.53      342.00     10.90 o 
   1   9   0      286.35      263.29      9.25 o 
   2   9   0       67.64       70.12      4.51 o 
   3   9   0       29.84       30.82      3.63 o 
   4   9   0       11.41       16.62      2.86 o 
   5   9   0       19.52       16.29      2.97 o 
   6   9   0      231.97      238.86     10.35 o 
  -2  10   0        5.84        6.05      1.76 o 
  -1  10   0       12.13       12.22      2.42 o 
   0  10   0       72.46       74.85      4.73 o 
   1  10   0      227.07      211.12      8.59 o 
   2  10   0       85.38       85.42      5.39 o 
   3  10   0      217.07      187.34      8.37 o 
   4  10   0       34.87       38.31      4.40 o 
   5  10   0       90.63       90.37      6.05 o 
   0  11   0        7.33        4.18      1.76 o 
   1  11   0       19.19       17.72      2.97 o 
   2  11   0        6.16        6.60      2.20 o 
   3  11   0       92.15      103.69      6.38 o 
  -2 -11   1       64.79       64.06      4.95 o 
  -1 -11   1       96.57       79.58      5.50 o 
  -5 -10   1       36.19       35.66      4.51 o 
  -4 -10   1       14.29       13.87      2.86 o 
  -3 -10   1        9.02       11.56      2.64 o 
  -2 -10   1      187.06      164.01      7.71 o 
  -1 -10   1       10.52       11.89      2.53 o 
   0 -10   1      136.08      123.94      6.38 o 
   1 -10   1        0.39       -0.55      1.32 o 
   2 -10   1       20.59       17.28      2.53 o 
  -6  -9   1       77.05       82.99      5.94 o 
  -5  -9   1       45.47       41.39      4.51 o 
  -4  -9   1        0.44       -0.22      1.32 o 
  -3  -9   1       80.00       68.47      4.62 o 
  -2  -9   1       46.61       54.71      4.07 o 
  -1  -9   1      202.16      180.96      7.48 o 
   0  -9   1      224.65      203.85      7.93 o 
   1  -9   1       60.47       55.92      3.63 o 
   2  -9   1       33.78       34.23      2.97 o 
   3  -9   1       15.30       12.77      2.20 o 
  -7  -8   1      146.12      168.85      8.59 o 
  -6  -8   1       48.36       59.66      4.73 o 
  -5  -8   1       36.51       41.39      3.74 o 
  -4  -8   1      261.03      240.18      9.25 o 
  -3  -8   1       29.15       22.67      2.97 o 
  -2  -8   1      100.84       87.62      4.73 o 
  -1  -8   1       10.95       10.57      1.98 o 
   0  -8   1      158.00      159.72      6.38 o 
   1  -8   1       46.74       49.75      3.30 o 
   2  -8   1      153.18      148.71      5.94 o 
   3  -8   1      100.88      101.49      4.73 o 
   4  -8   1      103.93      105.34      4.95 o 
   5  -8   1       47.23       45.02      3.30 o 
  -7  -7   1       26.41       31.26      4.18 o 
  -6  -7   1        0.97        0.99      1.43 o 
  -5  -7   1      394.06      372.60     12.33 o 
  -4  -7   1      102.90      113.59      5.72 o 
  -3  -7   1      119.37       98.74      5.06 o 
  -2  -7   1      154.09      149.81      6.05 o 
  -1  -7   1       11.98       13.43      2.09 o 
   1  -7   1       18.89       17.39      2.09 o 
   2  -7   1      212.93      199.89      6.60 o 
   3  -7   1       11.22       12.55      1.76 o 
   4  -7   1      165.00      162.47      5.94 o 
   5  -7   1       60.33       56.80      3.52 o 
  -8  -6   1      144.75      163.46      8.48 o 
  -7  -6   1       98.24      109.52      6.49 o 
  -6  -6   1      101.99      103.47      5.83 o 
  -5  -6   1      278.40      284.54     10.13 o 
  -4  -6   1      555.15      508.53     14.42 o 
  -3  -6   1      193.34      161.26      6.27 o 
  -2  -6   1      271.38      258.56      8.26 o 
  -1  -6   1        5.83        7.60      1.54 o 
   0  -6   1       40.08       34.78      2.31 o 
   1  -6   1      318.75      347.06      9.58 o 
   2  -6   1        6.12        7.37      1.21 o 
   3  -6   1       92.57       91.47      3.85 o 
   4  -6   1       58.44       64.39      3.30 o 
   5  -6   1        6.44        4.84      1.32 o 
   6  -6   1       35.37       36.65      2.86 o 
  -8  -5   1        2.91        7.26      2.53 o 
  -7  -5   1       26.40       30.27      3.85 o 
  -6  -5   1        0.63       -0.11      1.21 o 
  -5  -5   1      720.18      733.52     19.37 o 
  -4  -5   1      866.49      856.47     21.24 o 
  -3  -5   1      329.88      317.89      9.47 o 
  -2  -5   1      216.22      191.97      6.38 o 
  -1  -5   1       14.26        5.06      1.10 o 
   0  -5   1      862.62      833.69     19.04 o 
   1  -5   1        1.69        1.32      0.47 o 
   2  -5   1      758.84      807.79     23.56 o 
   3  -5   1        4.86        4.95      1.10 o 
   4  -5   1       97.72      106.11      4.18 o 
   5  -5   1      191.88      186.35      6.38 o 
   6  -5   1      248.23      254.27      8.26 o 
   7  -5   1       41.75       45.46      3.30 o 
  -8  -4   1       13.84       18.93      3.30 o 
  -7  -4   1        4.06        6.38      1.98 o 
  -6  -4   1        0.56        1.54      1.43 o 
  -5  -4   1      869.91      900.28     22.45 o 
  -4  -4   1      935.45      996.16     23.89 o 
  -3  -4   1      167.56      165.33      5.83 o 
  -2  -4   1       88.61       82.00      3.52 o 
  -1  -4   1      764.49      672.21     15.63 o 
   0  -4   1        5.59        1.98      0.66 o 
   1  -4   1     2629.20     2744.70     44.74 o 
   2  -4   1      188.89      162.93      5.94 o 
   3  -4   1      277.86      312.61      6.67 o 
   4  -4   1        1.66        2.73      0.99 o 
   5  -4   1       12.05       11.84      1.50 o 
   6  -4   1      155.39      152.28      4.98 o 
   7  -4   1      103.91      108.64      5.06 o 
  -8  -3   1        1.43        1.87      1.65 o 
  -7  -3   1        5.14        7.04      2.09 o 
  -6  -3   1        3.04        3.63      1.43 o 
  -5  -3   1      887.92      906.34     22.34 o 
  -4  -3   1      829.14      845.03     20.36 o 
  -3  -3   1      105.82      102.81      4.18 o 
  -2  -3   1      274.57      253.28      7.04 o 
  -1  -3   1       66.29       67.17      2.22 o 
   0  -3   1     3833.99     3978.54     61.59 o 
   1  -3   1     4202.54     4382.25     68.63 o 
   2  -3   1     1019.41     1032.27     28.15 o 
   3  -3   1        0.76        3.41      0.71 o 
   4  -3   1       13.23       17.38      1.58 o 
   5  -3   1       30.64       31.00      5.39 o 
   6  -3   1      663.40      643.77     13.52 o 
   7  -3   1      151.00      134.12      4.96 o 
   8  -3   1      253.84      233.35      8.48 o 
  -8  -2   1       32.04       33.68      3.85 o 
  -7  -2   1       20.94       28.29      3.19 o 
  -6  -2   1        7.43        5.91      1.49 o 
  -5  -2   1      801.65      767.04     15.40 o 
  -4  -2   1      715.73      679.83     13.46 o 
  -3  -2   1      108.63       91.40      3.08 o 
  -2  -2   1      278.21      266.23      4.72 o 
  -1  -2   1      614.24      637.30     24.60 o 
   0  -2   1     1621.85     1695.58     30.77 o 
   1  -2   1     4338.35     4601.20     70.07 o 
   2  -2   1     2779.11     2864.41     45.07 o 
   3  -2   1      255.90      239.21      4.21 o 
   4  -2   1      413.63      415.58     17.06 o 
   5  -2   1      158.51      157.54      4.81 o 
   6  -2   1       70.06       64.87      3.23 o 
   7  -2   1       14.26       11.45      1.93 o 
   8  -2   1       21.06       18.93      2.75 o 
  -8  -1   1       13.31       14.20      2.53 o 
  -7  -1   1       54.00       49.38      3.29 o 
  -6  -1   1        5.73        4.60      1.33 o 
  -5  -1   1      636.11      604.72     19.43 o 
  -4  -1   1      335.39      317.76      8.75 o 
  -3  -1   1        6.83       17.50      4.13 o 
  -2  -1   1       16.09       17.61      1.06 o 
  -1  -1   1      541.28      530.44     11.67 o 
   0  -1   1      107.37       96.97      2.42 o 
   1  -1   1     4249.55     4176.92     85.86 o 
   2  -1   1     5496.78     5696.14     90.62 o 
   3  -1   1      304.88      295.93      6.33 o 
   4  -1   1     6097.16     6094.78     97.45 o 
   5  -1   1      771.07      742.06     14.54 o 
   6  -1   1     1373.03     1284.40     23.82 o 
   7  -1   1      253.45      236.55      8.26 o 
   8  -1   1        0.34        0.66      1.21 o 
  -8   0   1      130.19      115.68      4.98 o 
  -7   0   1      174.63      162.45      6.44 o 
  -6   0   1       10.16        8.96      1.52 o 
  -5   0   1      495.13      467.89     10.24 o 
  -4   0   1      254.81      255.46      6.13 o 
  -3   0   1       57.84       45.62      1.90 o 
  -2   0   1      988.26      895.00     19.37 o 
  -1   0   1      545.13      495.61      9.25 o 
   0   0   1      123.77      160.16      3.41 o 
   1   0   1     3813.99     3856.61     78.92 o 
   2   0   1     6672.46     6961.43    143.64 o 
   3   0   1       21.47       11.56      1.09 o 
   4   0   1      554.55      564.10     11.15 o 
   5   0   1      324.31      310.82      7.58 o 
   6   0   1      693.23      661.32     16.95 o 
   7   0   1      199.96      200.22      7.48 o 
   8   0   1       47.10       46.78      3.63 o 
  -8   1   1      114.11      109.11      6.88 o 
  -7   1   1      235.66      229.47      6.90 o 
  -6   1   1       10.42        9.54      1.50 o 
  -5   1   1      349.70      341.50      8.09 o 
  -4   1   1       47.40       46.10      2.18 o 
  -3   1   1        0.76        1.60      1.05 o 
  -2   1   1      106.47      121.29      2.89 o 
  -1   1   1     3024.15     2968.84     47.09 o 
   0   1   1     2789.35     2586.59     52.94 o 
   1   1   1     2499.35     2578.56     52.83 o 
   2   1   1     9431.62     9640.44    145.86 o 
   3   1   1       22.33       39.58      2.15 o 
   4   1   1      317.56      360.87      6.89 o 
   5   1   1      537.64      515.36     13.65 o 
   6   1   1      261.02      259.44      8.70 o 
   7   1   1      240.87      219.70      8.15 o 
   8   1   1      252.31      241.39      9.14 o 
   9   1   1        4.71        3.52      1.87 o 
  -8   2   1      108.90      105.00      6.55 o 
  -7   2   1      214.05      204.88     11.12 o 
  -6   2   1       60.59       55.91      2.95 o 
  -5   2   1      845.58      786.41     19.04 o 
  -4   2   1      599.21      563.17     10.95 o 
  -3   2   1      173.86      153.44      3.81 o 
  -2   2   1      111.86       84.25      5.67 o 
  -1   2   1       36.51       47.16      2.26 o 
   0   2   1     4158.34     4329.15     89.27 o 
   1   2   1     2274.72     2460.23     50.74 o 
   2   2   1      302.39      247.00      6.60 o 
   3   2   1       87.70       73.20      3.19 o 
   4   2   1      770.13      759.83     18.16 o 
   5   2   1      122.88      117.93      3.85 o 
   6   2   1        3.43        3.30      1.32 o 
   7   2   1      223.73      222.46      8.48 o 
   8   2   1        4.46        6.49      1.98 o 
   9   2   1       19.32       22.01      3.41 o 
  -8   3   1       59.49       52.96      3.31 o 
  -7   3   1       28.30       28.58      2.38 o 
  -6   3   1        6.96        5.66      1.21 o 
  -5   3   1      112.20      120.53      3.88 o 
  -4   3   1      892.71      888.53     16.16 o 
  -3   3   1     1773.38     1690.94     22.74 o 
  -2   3   1      659.55      693.55     12.06 o 
  -1   3   1      597.18      589.99     12.88 o 
   0   3   1      999.53     1047.34     22.23 o 
   1   3   1      348.14      383.38      9.14 o 
   2   3   1       34.89       35.33      1.98 o 
   3   3   1     1139.23     1189.66     26.64 o 
   4   3   1      823.36      895.11     21.24 o 
   5   3   1      295.99      315.47      9.80 o 
   6   3   1      628.39      634.24     17.17 o 
   7   3   1      124.07      130.88      6.38 o 
   8   3   1      207.29      219.92      9.14 o 
   9   3   1        9.48       10.79      2.64 o 
  -7   4   1      111.16      104.34      4.28 o 
  -6   4   1       61.39       61.25      4.46 o 
  -5   4   1      109.66      108.74      3.70 o 
  -4   4   1      465.18      451.26      9.16 o 
  -3   4   1      436.75      414.49      8.16 o 
  -2   4   1     1673.54     1699.11     35.50 o 
  -1   4   1     1311.99     1308.54     27.85 o 
   0   4   1       23.75       33.57      1.65 o 
   1   4   1      136.97      115.91      3.85 o 
   2   4   1      190.23      155.86      5.06 o 
   3   4   1      138.26      179.75      6.05 o 
   4   4   1      192.13      235.56      7.82 o 
   5   4   1      253.06      264.06      8.92 o 
   6   4   1       28.51       26.42      3.08 o 
   7   4   1      383.10      410.13     13.32 o 
   8   4   1      157.05      175.79      8.26 o 
  -7   5   1        1.95        3.18      2.31 o 
  -6   5   1        3.81        4.17      1.22 o 
  -5   5   1       32.23       39.59      4.84 o 
  -4   5   1       29.39       28.61      1.77 o 
  -3   5   1      146.47      147.05      3.89 o 
  -2   5   1      277.55      274.48      5.74 o 
  -1   5   1      640.25      663.08     15.19 o 
   0   5   1      284.15      260.65      7.04 o 
   1   5   1     4446.47     4630.75     95.76 o 
   2   5   1     1342.13     1484.55     32.69 o 
   3   5   1      171.15      189.76      6.49 o 
   4   5   1      188.03      205.29      7.37 o 
   5   5   1       11.11       13.54      2.20 o 
   6   5   1        0.57       -0.55      1.21 o 
   7   5   1      172.00      195.60      8.48 o 
   8   5   1       71.48       79.36      5.61 o 
  -6   6   1       34.26       39.52      2.86 o 
  -5   6   1       71.14       79.96      3.24 o 
  -4   6   1      250.30      257.97      6.27 o 
  -3   6   1       79.87       75.05      2.86 o 
  -2   6   1       35.32       37.75      1.77 o 
  -1   6   1       50.73       46.01      2.53 o 
   1   6   1      671.08      614.86     15.19 o 
   2   6   1      877.37      874.42     20.80 o 
   3   6   1      433.57      440.07     12.22 o 
   4   6   1       18.97       17.72      2.31 o 
   5   6   1      103.19      111.17      5.61 o 
   6   6   1       10.36       12.77      2.42 o 
   7   6   1      241.34      254.93     10.35 o 
   8   6   1      118.32      135.83      7.60 o 
  -5   7   1       44.95       47.99      2.97 o 
  -4   7   1      406.09      420.26     11.34 o 
  -3   7   1        0.43       -0.55      0.66 o 
  -2   7   1      341.58      345.63      9.47 o 
  -1   7   1      144.73      162.89     11.78 o 
   0   7   1        1.69        0.99      0.88 o 
   1   7   1      873.92      911.84     21.79 o 
   2   7   1      408.18      410.13     11.67 o 
   3   7   1      108.04      117.34      5.28 o 
   4   7   1       28.99       32.80      3.41 o 
   5   7   1      116.44      122.84      6.16 o 
   6   7   1        6.32        6.49      2.09 o 
   7   7   1      104.83      128.12      7.15 o 
   8   7   1       12.31        9.03      2.75 o 
  -5   8   1       95.06      110.18      5.06 o 
  -4   8   1       10.89       14.31      1.98 o 
  -3   8   1       82.56       87.18      4.07 o 
  -2   8   1        2.06        2.31      1.10 o 
  -1   8   1       71.08       74.85      3.74 o 
   0   8   1      144.89      142.76      5.72 o 
   1   8   1      273.77      251.74      8.48 o 
   2   8   1      314.48      289.82      9.58 o 
   3   8   1      129.93      112.60      5.50 o 
   4   8   1      325.63      319.76     10.79 o 
   5   8   1      452.70      446.01     14.09 o 
   6   8   1       67.95       72.43      5.06 o 
   7   8   1      106.55      129.34      7.37 o 
  -4   9   1      200.41      209.14      7.48 o 
  -3   9   1       26.78       25.21      2.75 o 
  -2   9   1        6.20        8.70      1.76 o 
   0   9   1        2.30        2.31      1.32 o 
   1   9   1       42.35       43.48      3.30 o 
   2   9   1        0.45        0.77      1.21 o 
   3   9   1       15.81        9.69      2.20 o 
   4   9   1       26.52       29.28      3.63 o 
   5   9   1      352.91      350.58     12.33 o 
   6   9   1      102.98      113.81      6.82 o 
  -2  10   1       77.29       71.44      4.29 o 
  -1  10   1      157.32      145.52      6.38 o 
   0  10   1      144.57      139.46      6.49 o 
   1  10   1      270.54      270.56      9.80 o 
   2  10   1       34.89       30.82      3.63 o 
   3  10   1        1.89        1.21      1.65 o 
   4  10   1       20.88       18.60      3.08 o 
   5  10   1      161.85      177.99      8.48 o 
   0  11   1       72.91       87.40      5.39 o 
   1  11   1        9.36        7.26      2.20 o 
   2  11   1       22.18       27.30      3.63 o 
   3  11   1        0.32        0.33      1.65 o 
  -4 -10   2        0.59       -1.43      1.54 o 
  -3 -10   2        8.31        7.15      2.31 o 
  -2 -10   2       68.87       69.79      4.95 o 
  -1 -10   2       95.07       95.43      5.72 o 
   0 -10   2        0.60       -1.21      1.21 o 
   1 -10   2      138.38      130.66      6.49 o 
   2 -10   2        0.40       -0.55      1.21 o 
  -5  -9   2      149.24      152.56      7.71 o 
  -4  -9   2        7.08        9.47      2.42 o 
  -3  -9   2      189.09      172.81      7.93 o 
  -2  -9   2       82.54       74.19      4.73 o 
  -1  -9   2       10.49       12.99      2.31 o 
   0  -9   2      147.37      136.16      6.38 o 
   2  -9   2       63.29       63.73      4.07 o 
   3  -9   2        4.02        2.31      1.54 o 
  -6  -8   2       53.71       59.33      4.84 o 
  -5  -8   2       32.45       38.53      4.29 o 
  -4  -8   2      248.49      219.15      8.81 o 
  -3  -8   2      196.21      200.00      8.04 o 
  -2  -8   2       33.20       30.27      3.30 o 
  -1  -8   2       28.31       26.53      3.08 o 
   0  -8   2       44.71       41.06      3.19 o 
   1  -8   2      179.01      187.56      6.93 o 
   2  -8   2       86.26       94.44      4.73 o 
   3  -8   2       61.93       66.26      3.74 o 
   4  -8   2       36.92       42.60      3.19 o 
  -7  -7   2       10.66        9.25      2.75 o 
  -6  -7   2        1.53        2.53      1.87 o 
  -5  -7   2      422.97      397.80     12.99 o 
  -4  -7   2      889.09      835.23     21.79 o 
  -3  -7   2     1139.26     1091.92     26.64 o 
  -2  -7   2      563.31      488.28     13.76 o 
  -1  -7   2       21.97       21.35      2.53 o 
   0  -7   2        0.54        1.10      0.99 o 
   1  -7   2      173.43      166.54      6.16 o 
   2  -7   2      147.86      142.43      5.39 o 
   3  -7   2       55.96       57.57      3.30 o 
   4  -7   2        1.26        2.64      1.21 o 
   5  -7   2       26.92       26.31      2.75 o 
  -7  -6   2       25.10       22.01      3.41 o 
  -6  -6   2      104.53      108.31      6.05 o 
  -5  -6   2       41.01       39.96      3.52 o 
  -4  -6   2       82.10       86.30      4.73 o 
  -3  -6   2      922.34      865.72     21.46 o 
  -2  -6   2       96.11       89.16      4.29 o 
  -1  -6   2      116.81      116.68      4.84 o 
   0  -6   2       44.26       38.64      2.53 o 
   1  -6   2      650.76      678.60     16.51 o 
   2  -6   2      340.47      349.26      9.58 o 
   3  -6   2       46.46       53.50      2.97 o 
   4  -6   2       80.04       79.58      3.74 o 
   5  -6   2       17.68       17.39      2.20 o 
   6  -6   2       53.78       48.32      3.30 o 
  -8  -5   2      343.66      377.44     13.43 o 
  -7  -5   2      122.49      134.40      6.93 o 
  -6  -5   2       79.83       89.05      5.28 o 
  -5  -5   2      136.88      146.07      6.49 o 
  -4  -5   2      471.35      454.93     12.99 o 
  -3  -5   2      668.13      639.63     16.29 o 
  -2  -5   2       29.69       34.34      2.53 o 
  -1  -5   2       94.94       86.08      3.74 o 
   0  -5   2      166.11      173.25      5.61 o 
   1  -5   2     1007.01     1016.86     17.58 o 
   2  -5   2      347.90      360.16      9.36 o 
   3  -5   2      559.84      556.97     13.65 o 
   4  -5   2       74.14       74.63      3.41 o 
   5  -5   2       28.75       35.33      2.64 o 
   6  -5   2       10.63        9.80      1.87 o 
   7  -5   2       76.30       78.81      4.40 o 
  -8  -4   2        4.67        3.08      1.87 o 
  -7  -4   2       10.77        8.92      2.31 o 
  -6  -4   2       24.02       30.38      3.52 o 
  -5  -4   2       41.30       35.99      3.08 o 
  -4  -4   2      241.25      241.50      8.15 o 
  -3  -4   2      447.73      437.43     11.78 o 
  -2  -4   2        1.16        1.46      0.75 o 
  -1  -4   2       72.11       70.37      4.79 o 
   0  -4   2      214.73      222.23      5.09 o 
   1  -4   2     1515.03     1574.12     25.53 o 
   2  -4   2     1894.00     2001.97     27.12 o 
   3  -4   2       51.47       55.01      1.96 o 
   4  -4   2       45.13       46.56      2.64 o 
   5  -4   2       49.70       54.38      3.08 o 
   6  -4   2       44.91       46.56      3.08 o 
   7  -4   2      193.71      197.25      7.26 o 
  -8  -3   2       89.04      100.39      5.83 o 
  -7  -3   2       63.59       77.16      4.84 o 
  -6  -3   2      160.07      159.38      6.71 o 
  -5  -3   2       67.93       78.33      3.65 o 
  -4  -3   2      340.74      356.58      8.35 o 
  -3  -3   2      756.95      794.30     12.32 o 
  -2  -3   2       33.95       59.48      2.30 o 
  -1  -3   2        3.46        5.69      1.32 o 
   0  -3   2      200.30      200.77      5.50 o 
   1  -3   2     2907.34     3118.49     48.16 o 
   2  -3   2      507.06      516.08     10.57 o 
   3  -3   2      725.35      754.51     14.10 o 
   4  -3   2       40.74       37.85      2.07 o 
   5  -3   2       46.07       42.50      2.41 o 
   6  -3   2      103.34      101.85      4.06 o 
   7  -3   2      447.44      433.80     12.55 o 
   8  -3   2        6.17        4.07      1.76 o 
  -8  -2   2      113.03      120.75      6.27 o 
  -7  -2   2       57.20       59.31      3.64 o 
  -6  -2   2       88.88       84.84      5.56 o 
  -5  -2   2       26.42       23.52      2.21 o 
  -4  -2   2      237.30      206.44      5.58 o 
  -3  -2   2      498.90      485.43      8.02 o 
  -2  -2   2       62.32       80.85      3.41 o 
  -1  -2   2        9.80        7.84      0.78 o 
   0  -2   2      128.94       98.26      3.36 o 
   1  -2   2      458.05      469.45      8.37 o 
   2  -2   2      569.15      599.02     25.15 o 
   3  -2   2      978.05     1051.03     27.77 o 
   4  -2   2        4.60        7.15      1.11 o 
   5  -2   2       92.13       95.15      3.64 o 
   6  -2   2      506.71      476.94     12.99 o 
   7  -2   2       94.23       91.91      4.73 o 
   8  -2   2      456.19      401.65     12.44 o 
  -8  -1   2      263.66      257.31     16.13 o 
  -7  -1   2      114.82      104.81      5.83 o 
  -6  -1   2      811.99      783.42     35.22 o 
  -5  -1   2       64.27       62.97      3.08 o 
  -4  -1   2      468.90      454.07      9.59 o 
  -3  -1   2     1073.18     1081.22     15.42 o 
  -2  -1   2      367.04      392.95      8.85 o 
  -1  -1   2      162.54      142.24      3.47 o 
   0  -1   2       79.98       74.49      4.02 o 
   1  -1   2       66.08       59.82      1.50 o 
   2  -1   2     1102.87     1171.20     18.39 o 
   3  -1   2      438.11      474.48     18.60 o 
   4  -1   2      100.28       78.32      5.39 o 
   5  -1   2      831.34      790.21     18.93 o 
   6  -1   2      150.92      130.55      5.39 o 
   7  -1   2      292.75      272.32      9.14 o 
   8  -1   2       29.32       25.65      3.08 o 
  -8   0   2        4.15        7.45      1.73 o 
  -7   0   2      160.63      162.77      5.62 o 
  -6   0   2      207.23      194.64      5.88 o 
  -5   0   2        8.97        9.26      2.70 o 
  -4   0   2      258.60      233.30      4.41 o 
  -3   0   2     1691.10     1707.04     27.74 o 
  -2   0   2      773.40      751.85     15.29 o 
  -1   0   2      495.56      462.16     10.64 o 
   0   0   2        1.66        3.53      0.94 o 
   1   0   2        1.30        2.83      0.94 o 
   2   0   2      501.55      502.48     11.45 o 
   3   0   2      619.24      641.17     14.75 o 
   4   0   2      941.12      900.57     14.79 o 
   5   0   2       65.25       61.09      3.30 o 
   6   0   2     1008.94      992.41     23.78 o 
   7   0   2      253.72      240.73      8.48 o 
   8   0   2      104.47       88.61      5.06 o 
  -8   1   2      203.95      179.34      8.64 o 
  -7   1   2       30.52       29.49      4.46 o 
  -6   1   2      340.22      314.99      7.88 o 
  -5   1   2        1.06        2.70      0.91 o 
  -4   1   2      327.93      297.51      6.72 o 
  -3   1   2     1253.10     1252.07     21.26 o 
  -2   1   2     1230.89     1178.73     30.88 o 
  -1   1   2     1550.64     1503.80     28.18 o 
   0   1   2     1545.21     1606.62     36.76 o 
   1   1   2      102.92      118.30      2.43 o 
   2   1   2      360.54      338.90      6.08 o 
   3   1   2      906.39      896.67     18.71 o 
   4   1   2      286.61      385.47     21.19 o 
   5   1   2      191.70      189.88      6.60 o 
   6   1   2        7.11        6.05      1.54 o 
   7   1   2      127.09      123.72      5.72 o 
   8   1   2      146.15      150.14      6.93 o 
   9   1   2       96.01      112.82      6.16 o 
  -8   2   2       23.51       22.17      2.81 o 
  -7   2   2       34.64       29.21      2.31 o 
  -6   2   2      218.59      211.07      9.30 o 
  -5   2   2        8.38        6.52      2.37 o 
  -4   2   2      410.71      380.42      7.98 o 
  -3   2   2      947.24      943.92     16.42 o 
  -2   2   2     1762.85     1768.38     24.66 o 
  -1   2   2        3.06        4.33      0.39 o 
   0   2   2      128.26      156.63      5.17 o 
   1   2   2      351.53      375.13      6.64 o 
   2   2   2      643.13      682.26     11.55 o 
   3   2   2     1342.47     1360.16     22.06 o 
   4   2   2       72.53       62.48      2.37 o 
   5   2   2        3.95        2.95      0.81 o 
   6   2   2       30.91       25.76      2.86 o 
   7   2   2      177.28      179.31      7.37 o 
   8   2   2      240.23      223.89      8.92 o 
   9   2   2      184.26      187.12      8.48 o 
  -7   3   2        3.80        1.56      1.12 o 
  -6   3   2       33.74       37.33      2.37 o 
  -5   3   2       16.35       15.06      1.58 o 
  -4   3   2       95.19       84.21      2.86 o 
  -3   3   2     2506.27     2415.85     32.02 o 
  -2   3   2      445.84      410.88      6.53 o 
  -1   3   2      215.65      235.50      4.49 o 
   0   3   2     1841.64     1862.04     29.02 o 
   1   3   2        9.84       11.78      0.99 o 
   2   3   2     2302.65     2365.35     49.64 o 
   3   3   2     2672.88     2748.97     47.66 o 
   4   3   2      324.64      302.75      6.72 o 
   5   3   2       20.55       25.90      2.01 o 
   6   3   2        1.39        3.30      1.43 o 
   7   3   2        1.06       -0.55      1.10 o 
   8   3   2        9.56        6.49      2.09 o 
   9   3   2      123.88      124.49      6.93 o 
  -7   4   2       15.06       17.50      2.48 o 
  -6   4   2      133.90      116.68      8.59 o 
  -5   4   2       84.39       83.88      3.16 o 
  -4   4   2      389.63      399.13      8.29 o 
  -3   4   2       62.82       55.47      2.07 o 
  -2   4   2      301.38      301.07      5.04 o 
  -1   4   2      107.37       92.35      2.97 o 
   0   4   2      148.33      145.96      4.07 o 
   1   4   2      123.56      107.32      3.63 o 
   2   4   2     1114.72     1136.17     25.10 o 
   3   4   2     1392.75     1553.78     34.23 o 
   4   4   2      131.48      143.64      5.61 o 
   5   4   2      448.75      484.82     10.25 o 
   6   4   2      266.82      284.60      7.25 o 
   7   4   2       69.68       81.78      5.06 o 
   8   4   2      166.23      170.50      8.04 o 
   9   4   2       26.95       34.34      4.29 o 
  -7   5   2       14.93       18.82      2.19 o 
  -6   5   2       49.24       57.06      5.61 o 
  -5   5   2      125.38      119.80     12.22 o 
  -4   5   2       15.81       17.12      1.52 o 
  -3   5   2      245.52      270.85      5.95 o 
  -2   5   2      170.99      173.93      3.55 o 
  -1   5   2       10.14       12.99      1.21 o 
   1   5   2      892.35      825.43     18.82 o 
   2   5   2      440.59      443.59     11.34 o 
   3   5   2      308.91      321.41      9.25 o 
   4   5   2       29.15       26.97      2.42 o 
   5   5   2        4.17        0.77      0.99 o 
   6   5   2      108.91      116.63      4.54 o 
   7   5   2      198.69      210.79      8.81 o 
   8   5   2       47.01       55.37      4.73 o 
  -6   6   2      250.68      265.49     10.57 o 
  -5   6   2       21.88       26.19      1.98 o 
  -4   6   2      150.75      155.31      4.45 o 
  -3   6   2      119.54      122.76      3.58 o 
  -2   6   2       43.11       43.49      5.34 o 
  -1   6   2      149.80      160.49      5.17 o 
   0   6   2     1437.07     1418.61     31.04 o 
   1   6   2       25.21       24.22      1.87 o 
   2   6   2     1202.95     1190.54     27.08 o 
   3   6   2      677.09      703.58     17.61 o 
   4   6   2       15.79       22.01      2.64 o 
   5   6   2      103.32      112.27      5.50 o 
   6   6   2      323.44      344.53     11.67 o 
   7   6   2      105.21      104.46      6.16 o 
   8   6   2       29.43       32.69      4.29 o 
  -5   7   2       66.70       74.08      3.74 o 
  -4   7   2      223.91      239.15      6.11 o 
  -3   7   2      128.78      132.99      3.99 o 
  -2   7   2       14.20       14.12      1.76 o 
  -1   7   2      114.85      113.59      4.40 o 
   0   7   2        0.66        2.09      0.99 o 
   1   7   2      276.19      247.88      7.82 o 
   2   7   2      200.09      181.73      6.49 o 
   3   7   2       49.05       60.54      3.63 o 
   4   7   2      109.72      116.02      5.50 o 
   5   7   2       94.63      103.91      5.61 o 
   6   7   2      544.35      545.74     16.40 o 
   7   7   2      177.00      188.62      6.76 o 
   8   7   2      132.36      158.50      8.37 o 
  -5   8   2       85.29       83.21      4.29 o 
  -4   8   2       91.56       94.77      4.29 o 
  -3   8   2       14.17       20.47      2.20 o 
  -2   8   2      328.41      358.18     10.13 o 
  -1   8   2      215.82      213.52     15.13 o 
   0   8   2      923.12      918.22     22.01 o 
   1   8   2        4.03        3.08      1.21 o 
   2   8   2        3.81        2.09      1.21 o 
   3   8   2       63.86       64.06      3.96 o 
   4   8   2        0.96        0.44      1.21 o 
   5   8   2       24.22       28.18      3.52 o 
   6   8   2      198.75      215.19      9.14 o 
   7   8   2       15.37       19.48      3.52 o 
  -4   9   2        5.87        6.60      1.65 o 
  -3   9   2      373.07      367.75     10.90 o 
  -2   9   2       38.92       38.86      2.86 o 
   0   9   2      295.48      285.20      9.36 o 
   1   9   2       15.85       15.08      2.31 o 
   2   9   2      103.45       88.83      4.84 o 
   3   9   2       36.65       37.09      3.30 o 
   4   9   2       30.16       19.37      2.97 o 
   5   9   2      147.22      135.28      6.93 o 
   6   9   2      382.58      382.94     13.54 o 
  -2  10   2       96.07       94.88      4.84 o 
  -1  10   2       11.59       15.63      2.42 o 
   0  10   2      186.91      177.11      7.26 o 
   1  10   2       37.34       43.37      3.63 o 
   2  10   2       21.74       29.72      3.52 o 
   3  10   2       20.79       16.18      2.75 o 
   4  10   2        5.29        9.80      2.42 o 
   5  10   2        0.45        0.66      1.76 o 
   0  11   2      208.24      184.59      7.93 o 
   1  11   2      184.38      180.63      7.93 o 
   2  11   2       18.83       14.31      2.75 o 
   3  11   2      167.31      182.28      8.37 o 
  -3 -10   3      323.40      309.30     11.89 o 
  -2 -10   3      203.05      208.26      9.14 o 
  -1 -10   3      170.03      172.70      7.93 o 
   0 -10   3        1.21        0.55      1.65 o 
   1 -10   3        0.65        1.10      1.54 o 
  -5  -9   3       48.22       53.17      4.62 o 
  -4  -9   3       31.06       25.87      3.52 o 
  -3  -9   3      146.22      143.42      7.15 o 
  -2  -9   3      356.20      345.52     11.89 o 
  -1  -9   3       43.74       44.58      3.85 o 
   0  -9   3       46.11       42.82      3.63 o 
   2  -9   3        4.78        3.41      1.54 o 
   3  -9   3       36.23       44.36      3.63 o 
  -6  -8   3       16.79       20.58      3.52 o 
  -5  -8   3        2.43        2.31      1.76 o 
  -4  -8   3       42.27       43.37      3.85 o 
  -3  -8   3      255.03      247.88      9.36 o 
  -2  -8   3       75.65       75.07      4.51 o 
  -1  -8   3      276.27      285.42      9.80 o 
   0  -8   3      376.38      386.02     11.78 o 
   1  -8   3      210.38      210.02      7.71 o 
   2  -8   3      801.82      836.55     21.02 o 
   3  -8   3      311.39      316.13     10.02 o 
   4  -8   3        2.72        2.86      1.32 o 
  -7  -7   3       20.53       16.62      3.19 o 
  -6  -7   3       34.65       33.46      4.07 o 
  -5  -7   3       44.60       47.33      4.07 o 
  -4  -7   3      131.27      145.41      6.71 o 
  -3  -7   3       49.14       51.40      3.74 o 
  -2  -7   3        9.10        8.92      1.87 o 
  -1  -7   3      140.24      139.24      5.83 o 
   0  -7   3      135.47      131.32      5.61 o 
   1  -7   3        1.85        1.76      0.99 o 
   2  -7   3      271.19      263.18      8.37 o 
   3  -7   3      431.96      440.29     12.11 o 
   4  -7   3       20.94       24.22      2.64 o 
   5  -7   3       23.28       26.09      2.86 o 
  -7  -6   3        6.88        8.04      2.42 o 
  -6  -6   3      117.81      124.49      6.60 o 
  -5  -6   3        2.33        2.20      1.54 o 
  -4  -6   3      666.42      663.30     17.83 o 
  -3  -6   3     1168.86     1131.77     26.97 o 
  -2  -6   3      997.37      984.49     23.56 o 
  -1  -6   3      251.73      243.07      9.30 o 
   0  -6   3      176.47      176.89      9.25 o 
   1  -6   3       24.13       23.33      2.02 o 
   2  -6   3      336.78      337.53      8.70 o 
   3  -6   3      350.08      373.59     10.35 o 
   4  -6   3       47.38       56.14      3.19 o 
   5  -6   3       61.59       63.29      3.63 o 
   6  -6   3        2.01        3.19      1.43 o 
  -7  -5   3      299.01      343.10     12.22 o 
  -6  -5   3       89.76       96.64      5.50 o 
  -5  -5   3       20.94       17.83      2.64 o 
  -4  -5   3       31.62       28.18      2.97 o 
  -3  -5   3       23.14       21.02      2.42 o 
  -2  -5   3      137.26      145.08      4.52 o 
  -1  -5   3       95.33       91.13      6.16 o 
   0  -5   3      187.41      182.18      6.22 o 
   1  -5   3       19.54       14.66      1.87 o 
   2  -5   3      310.48      323.36      9.36 o 
   3  -5   3      323.11      330.96      7.24 o 
   4  -5   3       52.16       54.38      3.08 o 
   5  -5   3       11.35       15.85      1.98 o 
   6  -5   3      133.79      143.53      5.94 o 
   7  -5   3        8.13       10.68      2.09 o 
  -8  -4   3      728.47      799.79     22.23 o 
  -7  -4   3      136.63      146.29      7.04 o 
  -6  -4   3     1116.99     1149.49     28.40 o 
  -5  -4   3      302.05      322.07     10.35 o 
  -4  -4   3      113.94      109.63      4.95 o 
  -3  -4   3       39.88       40.56      2.32 o 
  -2  -4   3      340.90      354.56      7.67 o 
  -1  -4   3      169.30      171.07      4.50 o 
   0  -4   3      299.39      331.48      6.97 o 
   1  -4   3      139.89      137.83      3.66 o 
   2  -4   3      567.93      591.88     10.84 o 
   3  -4   3      343.24      354.35      7.30 o 
   4  -4   3       50.88       58.89      2.97 o 
   5  -4   3      213.07      236.44      7.48 o 
   6  -4   3       34.93       37.86      2.86 o 
   7  -4   3       41.05       47.55      3.41 o 
  -8  -3   3       19.02       17.61      3.08 o 
  -7  -3   3      263.00      273.71     17.12 o 
  -6  -3   3      287.43      278.49      8.00 o 
  -5  -3   3      181.42      189.54      5.90 o 
  -4  -3   3      235.06      224.88      5.08 o 
  -3  -3   3       94.83       86.75      2.73 o 
  -2  -3   3      235.98      202.78      4.21 o 
  -1  -3   3        0.87        3.09      0.60 o 
   0  -3   3       49.15       51.54      1.95 o 
   1  -3   3       41.49       64.22      2.13 o 
   2  -3   3       63.93       62.90      2.59 o 
   3  -3   3      167.85      164.03      4.04 o 
   4  -3   3      263.35      269.79      7.71 o 
   5  -3   3       66.17       62.74      3.30 o 
   6  -3   3       68.04       67.58      3.63 o 
   7  -3   3       49.09       50.63      3.41 o 
   8  -3   3       72.21       65.38      4.18 o 
  -8  -2   3      113.53      125.85      7.15 o 
  -7  -2   3      150.75      139.98      5.48 o 
  -6  -2   3      105.54       94.09      4.06 o 
  -5  -2   3      254.12      233.39      8.42 o 
  -4  -2   3      909.64      911.32     13.96 o 
  -3  -2   3      476.31      456.70      7.71 o 
  -2  -2   3     3937.00     4129.51     93.03 o 
  -1  -2   3     1547.00     1673.55     31.37 o 
   0  -2   3      746.92      778.30     12.91 o 
   1  -2   3      128.90      142.03      3.13 o 
   2  -2   3      102.77      109.59      2.72 o 
   3  -2   3      281.09      287.30      5.70 o 
   4  -2   3      285.38      300.71      6.22 o 
   5  -2   3       66.37       64.50      3.30 o 
   6  -2   3      160.54      151.24      5.83 o 
   7  -2   3        5.37        5.83      1.54 o 
   8  -2   3       38.40       45.24      3.63 o 
  -8  -1   3      139.59      141.76     16.29 o 
  -7  -1   3       73.24       72.96      6.05 o 
  -6  -1   3        5.50        5.58      1.39 o 
  -5  -1   3       53.21       46.94      2.59 o 
  -4  -1   3      182.31      197.18      4.23 o 
  -3  -1   3      328.10      290.55      6.37 o 
  -2  -1   3     2142.37     2177.81     29.08 o 
  -1  -1   3     1604.66     1615.43     21.57 o 
   0  -1   3      360.68      329.40      5.82 o 
   1  -1   3       67.87       78.50      3.80 o 
   2  -1   3       79.75       72.47      3.47 o 
   3  -1   3      300.71      292.33      6.77 o 
   4  -1   3      400.13      403.41      8.86 o 
   5  -1   3      268.33      262.52      7.93 o 
   6  -1   3       10.12        8.04      1.65 o 
   7  -1   3       13.35       10.24      1.98 o 
   8  -1   3      262.64      220.15      8.37 o 
  -8   0   3      104.52      103.95      4.70 o 
  -7   0   3      281.36      272.67      7.71 o 
  -6   0   3      318.11      297.01      7.72 o 
  -5   0   3        0.65        1.13      0.81 o 
  -4   0   3      356.56      349.74      6.96 o 
  -3   0   3      185.09      162.45      6.53 o 
  -2   0   3     3690.74     3832.53     60.89 o 
  -1   0   3     1678.12     1677.01     29.10 o 
   0   0   3      946.47     1038.11     16.08 o 
   1   0   3       48.41       54.81      1.36 o 
   2   0   3       58.97       65.03      1.77 o 
   3   0   3      319.39      289.92      5.52 o 
   4   0   3     1112.69     1082.92     17.65 o 
   5   0   3       43.39       43.15      2.75 o 
   6   0   3       25.42       19.92      2.42 o 
   7   0   3       26.36       25.32      2.86 o 
   8   0   3        4.81        5.28      1.76 o 
  -8   1   3       23.21       27.86      2.75 o 
  -7   1   3      154.63      146.50     11.17 o 
  -6   1   3       70.89       65.42      4.68 o 
  -5   1   3      117.01      114.33      3.86 o 
  -4   1   3        0.68        1.66      0.77 o 
  -3   1   3      119.84      111.91      4.01 o 
  -2   1   3     2025.93     2092.79     29.16 o 
  -1   1   3     2007.59     1992.82     26.47 o 
   0   1   3     1631.60     1571.51     36.32 o 
   1   1   3      161.97      190.40      3.54 o 
   2   1   3     2412.35     2546.86     39.16 o 
   3   1   3      755.70      788.36     13.20 o 
   4   1   3      275.91      317.80      6.30 o 
   5   1   3        9.75        8.75      2.04 o 
   6   1   3       18.92       18.05      2.31 o 
   7   1   3       16.66       13.32      2.20 o 
   8   1   3      115.80      112.93      5.83 o 
   9   1   3       82.18       87.95      5.39 o 
  -8   2   3      179.42      186.22      6.33 o 
  -7   2   3       58.47       59.55      6.49 o 
  -6   2   3       17.75       20.34      1.98 o 
  -5   2   3       66.28       61.37      2.73 o 
  -4   2   3       16.98       15.41      2.20 o 
  -3   2   3        1.45        1.18      0.66 o 
  -2   2   3      255.03      253.14      4.07 o 
  -1   2   3        1.45        5.50      1.21 o 
   0   2   3      490.09      567.34      9.20 o 
   1   2   3     2135.09     2145.32     33.13 o 
   2   2   3     2542.20     2519.99     39.08 o 
   3   2   3     1754.50     1756.84     27.98 o 
   4   2   3     1938.73     1996.47     31.89 o 
   5   2   3       32.60       37.74      1.95 o 
   6   2   3       42.41       44.80      3.30 o 
   7   2   3       15.45       20.91      2.75 o 
   8   2   3      159.91      153.99      7.04 o 
   9   2   3       26.27       28.40      3.74 o 
  -7   3   3      122.01      127.87     14.75 o 
  -6   3   3        1.67        1.61      1.43 o 
  -5   3   3      357.45      361.45     10.24 o 
  -4   3   3      529.88      545.21     19.26 o 
  -3   3   3      721.16      704.45     10.17 o 
  -2   3   3     1142.73     1211.77     16.57 o 
  -1   3   3      397.10      427.91      7.33 o 
   0   3   3      142.89      148.56      3.20 o 
   1   3   3       48.75       68.95      2.03 o 
   2   3   3     1012.19     1030.68     17.16 o 
   3   3   3     1462.76     1453.07     23.84 o 
   4   3   3      559.34      582.53     11.03 o 
   5   3   3       49.06       54.62      3.63 o 
   6   3   3      104.70       93.67      4.84 o 
   7   3   3       82.71       79.03      4.84 o 
   8   3   3      128.41      126.58      6.60 o 
   9   3   3       68.36       69.90      5.17 o 
  -7   4   3       15.51       12.55      4.51 o 
  -6   4   3       54.24       55.01      3.19 o 
  -5   4   3       51.93       58.95      2.70 o 
  -4   4   3       69.32       72.25      5.39 o 
  -3   4   3      310.44      309.03      6.43 o 
  -2   4   3       34.17       28.36      2.19 o 
  -1   4   3      817.06      853.71     14.17 o 
   0   4   3      210.73      245.31      5.03 o 
   1   4   3      254.15      256.78      5.43 o 
   2   4   3     1208.74     1199.75     20.04 o 
   3   4   3      105.11      103.35      5.50 o 
   4   4   3      377.40      424.98      8.96 o 
   5   4   3      238.69      238.35      6.17 o 
   6   4   3      244.06      244.95      6.55 o 
   7   4   3      117.05      124.60      6.38 o 
   8   4   3      140.13      145.96      7.37 o 
  -6   5   3       24.28       24.36      4.68 o 
  -5   5   3      318.98      337.63     23.50 o 
  -4   5   3      277.41      294.40      6.70 o 
  -3   5   3        5.00        6.89      0.89 o 
  -2   5   3      596.56      611.09      9.36 o 
  -1   5   3       10.07        6.80      0.86 o 
   0   5   3       50.11       38.08      2.86 o 
   1   5   3     1111.75     1090.56     18.52 o 
   2   5   3      285.36      242.81      5.67 o 
   3   5   3       49.69       56.62      2.75 o 
   4   5   3      345.41      354.51      8.12 o 
   5   5   3        1.64        1.93      0.98 o 
   6   5   3      332.47      345.56      8.54 o 
   7   5   3      321.18      324.93     11.45 o 
   8   5   3      209.03      215.52      9.36 o 
  -6   6   3        0.33        0.00      2.64 o 
  -5   6   3      321.71      344.46     17.61 o 
  -4   6   3       74.27       80.42      4.57 o 
  -3   6   3      129.94      131.92      4.95 o 
  -2   6   3        0.87        1.27      0.58 o 
  -1   6   3        3.19        1.85      0.68 o 
   0   6   3       54.35       50.82      2.22 o 
   1   6   3      675.51      667.48     15.96 o 
   2   6   3       63.83       64.72      3.30 o 
   3   6   3      506.67      444.91     12.11 o 
   4   6   3       37.90       32.38      2.33 o 
   5   6   3       70.94       78.95      3.67 o 
   6   6   3      186.64      187.16      6.18 o 
   7   6   3      158.70      160.49      7.60 o 
   8   6   3      186.98      202.53      9.25 o 
  -5   7   3      248.18      240.51     12.44 o 
  -4   7   3      390.71      401.27      8.84 o 
  -3   7   3      346.46      374.55     11.01 o 
  -2   7   3      206.86      224.51      5.46 o 
  -1   7   3      300.46      298.40      6.70 o 
   0   7   3       13.54       13.10      1.76 o 
   1   7   3       13.98       16.07      1.87 o 
   2   7   3     1040.25      974.69     23.01 o 
   3   7   3      271.49      264.61      8.59 o 
   4   7   3      179.06      184.37      7.15 o 
   5   7   3       10.93       12.01      1.87 o 
   6   7   3       24.37       21.79      2.54 o 
   7   7   3      153.25      165.72      6.20 o 
   8   7   3       47.85       50.41      5.28 o 
  -3   8   3       14.13       17.36      1.77 o 
  -2   8   3      255.86      265.32     11.17 o 
  -1   8   3      390.69      363.90     13.87 o 
   0   8   3       23.26       21.79      2.42 o 
   1   8   3     1576.70     1517.13     34.23 o 
   2   8   3       16.30       14.86      2.20 o 
   3   8   3      248.25      236.88      8.26 o 
   4   8   3       77.62       81.34      4.73 o 
   5   8   3        6.26        9.03      2.20 o 
   6   8   3       63.99       69.95      3.94 o 
   7   8   3       95.63      105.80      5.16 o 
  -2   9   3      103.52      105.78      4.73 o 
  -1   9   3       14.60       14.53      1.83 o 
   0   9   3      186.26      186.02      6.93 o 
   1   9   3       10.01        7.26      1.76 o 
   2   9   3      343.34      333.63     10.68 o 
   3   9   3       78.18       83.21      4.73 o 
   4   9   3       52.47       55.81      4.07 o 
   5   9   3       27.10       32.80      3.85 o 
   6   9   3        6.30       10.33      3.19 o 
  -1  10   3      207.37      183.27      7.26 o 
   0  10   3       67.84       58.23      3.85 o 
   1  10   3      210.91      195.60      7.71 o 
   2  10   3      161.05      169.29      7.26 o 
   3  10   3       88.96       86.63      5.17 o 
   4  10   3      124.95      114.04      6.16 o 
   5  10   3      153.70      156.96      7.71 o 
   0  11   3       24.98       15.85      3.96 o 
   1  11   3      112.47      105.56      5.83 o 
   2  11   3       59.65       60.76      4.62 o 
   3  11   3       67.03       75.62      5.17 o 
  -1 -10   4        6.30        7.26      2.42 o 
  -4  -9   4        1.00        1.87      1.87 o 
  -3  -9   4       72.72       79.14      5.39 o 
  -2  -9   4      307.73      314.04     11.23 o 
  -1  -9   4       68.14       72.87      4.84 o 
   0  -9   4        2.95        3.96      1.87 o 
   1  -9   4       25.61       25.10      3.08 o 
   2  -9   4        2.30        3.08      1.54 o 
  -5  -8   4       29.92       30.05      3.85 o 
  -4  -8   4        4.03        4.95      1.98 o 
  -3  -8   4       11.77       12.55      2.42 o 
  -2  -8   4      221.43      236.77      8.92 o 
  -1  -8   4      154.35      149.37      6.60 o 
   0  -8   4      133.38      148.27      6.49 o 
   1  -8   4       24.00       24.00      2.86 o 
   2  -8   4        0.54        1.10      1.10 o 
   3  -8   4        6.91        7.26      1.76 o 
   4  -8   4        0.83        0.33      1.21 o 
  -6  -7   4       70.38       87.07      5.72 o 
  -5  -7   4      191.47      201.54      8.48 o 
  -4  -7   4        2.25        1.54      1.32 o 
  -3  -7   4      100.32       91.25      5.06 o 
  -2  -7   4      146.47      137.92      6.05 o 
  -1  -7   4        3.22        5.06      1.54 o 
   0  -7   4      197.81      203.47      6.09 o 
   1  -7   4      566.86      612.24     12.74 o 
   2  -7   4      513.67      564.45     15.08 o 
   3  -7   4      303.94      310.07      9.58 o 
   4  -7   4      461.58      480.69     13.43 o 
   5  -7   4        7.23        8.48      1.87 o 
  -7  -6   4       87.68      105.12      6.38 o 
  -6  -6   4      349.86      388.67     12.99 o 
  -5  -6   4      735.48      743.76     20.14 o 
  -4  -6   4       11.36       12.55      2.31 o 
  -3  -6   4      493.22      457.68     13.10 o 
  -2  -6   4       12.80       13.42      1.74 o 
  -1  -6   4        1.95        3.10      1.23 o 
   0  -6   4       68.47       67.03      5.83 o 
   1  -6   4       28.61       34.73      4.18 o 
   2  -6   4        8.72        7.30      1.82 o 
   3  -6   4       24.70       23.95      2.08 o 
   4  -6   4      369.18      400.77     11.34 o 
   5  -6   4       42.07       37.53      2.86 o 
   6  -6   4       21.28       25.54      2.86 o 
  -7  -5   4       81.47      101.05      6.05 o 
  -6  -5   4      128.73      139.90      6.71 o 
  -5  -5   4       14.52       16.07      2.53 o 
  -4  -5   4      833.97      851.96     21.35 o 
  -3  -5   4       14.50       17.27      2.53 o 
  -2  -5   4     1482.73     1453.77     25.02 o 
  -1  -5   4     1121.26     1064.84     24.55 o 
   0  -5   4      322.60      308.35     18.93 o 
   1  -5   4       76.62       79.55      3.03 o 
   2  -5   4       19.09       24.21      1.77 o 
   3  -5   4        1.49        2.37      0.82 o 
   4  -5   4      386.05      407.27     11.01 o 
   5  -5   4      125.47      124.93      5.06 o 
   6  -5   4      156.04      153.55      6.16 o 
  -7  -4   4      272.41      300.61     10.79 o 
  -6  -4   4        3.05        4.95      1.76 o 
  -5  -4   4      807.72      796.75     18.27 o 
  -4  -4   4      375.51      374.25      7.50 o 
  -3  -4   4       46.80       51.83      2.35 o 
  -2  -4   4      452.72      459.58      9.44 o 
  -1  -4   4     1098.49     1094.96     18.98 o 
   0  -4   4      740.04      709.78     12.91 o 
   1  -4   4      311.58      331.23      7.00 o 
   2  -4   4       74.89       84.92      3.36 o 
   3  -4   4      109.22      110.77      3.44 o 
   4  -4   4       47.52       49.97      2.86 o 
   5  -4   4       10.97       16.73      2.09 o 
   6  -4   4       34.26       34.23      2.75 o 
   7  -4   4       10.20       10.57      1.98 o 
  -8  -3   4        6.74        1.76      1.76 o 
  -7  -3   4       48.78       55.56      3.68 o 
  -6  -3   4      827.30      840.18     24.99 o 
  -5  -3   4       56.73       51.06      4.54 o 
  -4  -3   4       23.85       22.57      1.78 o 
  -3  -3   4       47.35       37.59      2.45 o 
  -2  -3   4      165.57      155.64      3.62 o 
  -1  -3   4     1037.81     1015.47     15.27 o 
   0  -3   4     1901.12     1925.02     30.67 o 
   1  -3   4     1053.29     1124.22     18.62 o 
   2  -3   4      307.93      314.08     12.71 o 
   3  -3   4      164.91      166.68      4.15 o 
   4  -3   4      637.64      657.98     11.96 o 
   5  -3   4       90.84       94.11      4.18 o 
   6  -3   4       22.45       21.13      2.31 o 
   7  -3   4       23.50       22.34      2.64 o 
  -8  -2   4       18.33       19.86      2.67 o 
  -7  -2   4      270.64      270.46     11.34 o 
  -6  -2   4       47.43       51.34      3.14 o 
  -5  -2   4      256.80      240.41      8.64 o 
  -4  -2   4      206.84      201.37      4.57 o 
  -3  -2   4      144.87      147.37      3.52 o 
  -2  -2   4       90.91       72.34      2.15 o 
  -1  -2   4     1369.63     1401.35     19.27 o 
   0  -2   4      107.02      157.76      2.90 o 
   1  -2   4      148.48      138.79      3.24 o 
   2  -2   4       20.74       28.57      1.76 o 
   3  -2   4      200.10      197.28      4.44 o 
   4  -2   4      571.81      577.01     10.45 o 
   5  -2   4      127.35      117.34      4.62 o 
   6  -2   4       24.89       28.07      2.42 o 
   7  -2   4       17.38       17.06      2.31 o 
   8  -2   4        1.18        3.74      1.65 o 
  -8  -1   4       31.11       24.77      6.38 o 
  -7  -1   4       27.32       24.68      2.63 o 
  -6  -1   4        1.32        1.13      1.02 o 
  -5  -1   4       74.65       68.27      3.11 o 
  -4  -1   4        2.29        3.73      0.82 o 
  -3  -1   4      365.85      348.95      6.07 o 
  -2  -1   4     3430.29     3557.27     46.88 o 
  -1  -1   4      969.95      997.41     13.85 o 
   0  -1   4     1384.58     1391.86     21.86 o 
   1  -1   4      335.86      326.74      5.90 o 
   2  -1   4      198.73      194.84      3.97 o 
   3  -1   4      503.98      473.38      8.51 o 
   4  -1   4     1022.98      991.79     16.53 o 
   5  -1   4      210.16      197.69      6.60 o 
   6  -1   4        1.06       -0.66      0.88 o 
   7  -1   4        1.44        2.31      1.32 o 
   8  -1   4        0.91        1.10      1.43 o 
  -8   0   4      131.90      102.59     10.13 o 
  -7   0   4      152.90      153.74      9.36 o 
  -6   0   4      141.83      142.15      7.10 o 
  -5   0   4       22.09       21.88      2.09 o 
  -4   0   4      167.46      167.83      4.60 o 
  -3   0   4      550.02      537.51     10.94 o 
  -2   0   4       44.33       61.50      1.67 o 
  -1   0   4     1393.44     1449.61     19.47 o 
   0   0   4        7.10        5.83      1.10 o 
   1   0   4      325.56      337.29      5.87 o 
   2   0   4      135.73      137.29      3.01 o 
   3   0   4     1259.21     1249.58     20.08 o 
   4   0   4     1909.48     1837.86     29.07 o 
   5   0   4      443.11      433.14     11.56 o 
   6   0   4      146.08      153.11      5.94 o 
   7   0   4      102.39       87.40      4.62 o 
   8   0   4        7.65        8.92      2.09 o 
  -7   1   4      268.14      250.30     14.42 o 
  -6   1   4      156.33      155.06      4.97 o 
  -5   1   4       72.16       79.51      3.17 o 
  -4   1   4      317.23      327.03      7.16 o 
  -3   1   4      104.14       97.66      2.30 o 
  -2   1   4      267.11      253.08      4.22 o 
  -1   1   4      352.09      352.49      6.86 o 
   0   1   4       14.66       33.02      1.98 o 
   1   1   4       29.79       23.90      1.49 o 
   2   1   4       14.84       11.18      3.25 o 
   3   1   4      486.23      448.23     12.55 o 
   4   1   4       19.59       12.75      1.13 o 
   5   1   4      283.28      290.42      7.76 o 
   6   1   4       90.34       91.03      4.51 o 
   7   1   4      268.41      251.74      8.81 o 
   8   1   4      138.02      148.38      6.71 o 
  -7   2   4       51.37       39.74      6.60 o 
  -6   2   4       83.33       78.26      7.26 o 
  -5   2   4      166.10      176.19      7.43 o 
  -4   2   4      105.24       99.55      3.18 o 
  -3   2   4      694.44      740.27     12.24 o 
  -2   2   4      153.25      152.12      2.78 o 
  -1   2   4      246.64      243.81      7.26 o 
   0   2   4       79.08       79.14      3.52 o 
   1   2   4     1666.78     1733.45     26.86 o 
   2   2   4     2464.34     2558.66     39.58 o 
   3   2   4      278.44      294.77      6.71 o 
   4   2   4      648.07      660.03     11.87 o 
   5   2   4        1.83        1.98      0.74 o 
   6   2   4        1.00        0.88      0.99 o 
   7   2   4      254.61      245.68      8.81 o 
   8   2   4      105.30      110.73      5.94 o 
  -7   3   4       38.35       38.53      6.82 o 
  -6   3   4      137.06      127.02      9.36 o 
  -5   3   4       82.17       91.44      3.31 o 
  -4   3   4      365.30      371.16      9.25 o 
  -3   3   4      701.57      692.81     10.11 o 
  -2   3   4        2.87        6.63      0.58 o 
  -1   3   4      109.24      133.46      2.77 o 
   0   3   4      421.39      525.46      8.94 o 
   1   3   4      344.45      322.62      6.10 o 
   2   3   4       18.35       29.52      1.47 o 
   3   3   4     2083.29     2090.63     33.29 o 
   4   3   4       64.88       55.98      2.41 o 
   5   3   4       47.12       52.51      2.44 o 
   6   3   4       68.93       77.62      3.15 o 
   7   3   4      188.29      172.92      7.26 o 
   8   3   4       66.54       67.91      4.73 o 
  -7   4   4        6.66        4.29      3.63 o 
  -6   4   4       72.67       71.22      7.15 o 
  -5   4   4       77.52       73.53      6.38 o 
  -4   4   4      541.59      565.03     13.43 o 
  -3   4   4     1416.64     1498.15     29.11 o 
  -2   4   4      712.93      713.08     18.01 o 
  -1   4   4      719.60      737.34     23.01 o 
   0   4   4      350.82      381.46      7.16 o 
   1   4   4       48.28       77.95      5.01 o 
   2   4   4      554.98      574.15     19.43 o 
   3   4   4      141.61      128.70      4.57 o 
   4   4   4       48.17       41.70      2.22 o 
   5   4   4      351.54      362.29      8.23 o 
   6   4   4      142.26      155.51      4.96 o 
   7   4   4      178.88      167.64      7.37 o 
   8   4   4      160.08      182.17      8.26 o 
  -6   5   4       41.68       48.43      6.82 o 
  -5   5   4       22.92       15.30      3.85 o 
  -4   5   4        8.10        6.38      2.42 o 
  -3   5   4      184.94      191.63      6.49 o 
  -2   5   4      222.38      217.99      4.91 o 
  -1   5   4      960.03     1037.88     26.47 o 
   0   5   4      143.00      121.76      3.25 o 
   1   5   4      543.32      554.20     10.39 o 
   2   5   4       18.98       20.43      1.53 o 
   3   5   4       11.91       11.59      1.38 o 
   4   5   4       12.33       15.60      1.71 o 
   5   5   4       59.61       68.15      4.57 o 
   6   5   4        7.36        4.49      1.87 o 
   7   5   4      574.02      606.94     17.61 o 
   8   5   4       26.26       23.34      3.52 o 
  -6   6   4      144.70      142.76     10.46 o 
  -5   6   4        4.26        2.31      2.53 o 
  -4   6   4       12.28       13.43      3.19 o 
  -3   6   4       86.25       90.04      6.05 o 
  -2   6   4      131.94      141.15      3.26 o 
  -1   6   4      566.90      579.88     10.90 o 
   0   6   4     1490.48     1458.34     24.29 o 
   1   6   4     1169.69     1111.98     19.30 o 
   2   6   4      486.76      453.22      9.41 o 
   3   6   4      813.00      787.29     14.89 o 
   4   6   4      134.34      125.06      4.40 o 
   5   6   4       62.71       65.04      5.56 o 
   6   6   4      139.83      157.68     10.95 o 
   7   6   4       11.84       14.36      2.14 o 
   8   6   4       35.96       40.40      4.62 o 
  -5   7   4        0.35        0.77      2.53 o 
  -4   7   4        5.97        6.71      2.64 o 
  -3   7   4        5.52        9.91      2.64 o 
  -2   7   4        9.42       12.55      2.64 o 
  -1   7   4        2.15        0.88      1.65 o 
   0   7   4        9.11        8.44      1.23 o 
   1   7   4       29.78       29.24      2.04 o 
   2   7   4      220.20      208.91      7.71 o 
   3   7   4     1045.51     1021.98     18.80 o 
   4   7   4       12.83       12.11      1.77 o 
   5   7   4     1103.38     1107.50     20.98 o 
   6   7   4       39.76       43.62      3.20 o 
   7   7   4       92.47      100.45      4.79 o 
  -4   8   4       92.22      105.45      7.82 o 
  -3   8   4      443.57      488.83     18.05 o 
  -2   8   4      454.64      484.10     17.17 o 
  -1   8   4      532.37      543.98     18.38 o 
   0   8   4       74.31       74.13      3.15 o 
   1   8   4        2.00        1.50      0.92 o 
   2   8   4       61.29       65.07      3.11 o 
   3   8   4       35.05       34.42      2.53 o 
   4   8   4      860.12      857.95     23.72 o 
   5   8   4       19.29       21.52      3.63 o 
   6   8   4       70.70       71.73      3.97 o 
   7   8   4       31.28       38.05      3.59 o 
  -2   9   4       51.68       52.06      4.84 o 
  -1   9   4       72.46       79.31      4.22 o 
   0   9   4      160.71      137.26      8.26 o 
   1   9   4        0.67        1.90      1.08 o 
   2   9   4        4.28        3.84      1.22 o 
   3   9   4      667.33      617.04     13.30 o 
   4   9   4       31.94       33.57      5.39 o 
   5   9   4      187.87      172.76      6.28 o 
   6   9   4       32.49       33.16      8.59 o 
   0  10   4       62.98       59.55      5.94 o 
   1  10   4       13.94        6.93      2.86 o 
   2  10   4       87.25       88.67      9.36 o 
   3  10   4      197.74      182.64      8.31 o 
   4  10   4       99.99       95.38      4.56 o 
   5  10   4      131.51      123.29      5.46 o 
   1  11   4       53.44       38.42      5.83 o 
   2  11   4       20.03       16.07      4.07 o 
   3  11   4       74.62       65.60      7.60 o 
  -3  -9   5      164.52      194.50      8.59 o 
  -2  -9   5       10.35       10.79      2.42 o 
  -1  -9   5       97.50       87.62      5.39 o 
   0  -9   5       42.63       46.01      3.96 o 
   1  -9   5       17.89       18.38      2.86 o 
  -4  -8   5      236.75      243.81      9.58 o 
  -3  -8   5       29.06       29.39      3.52 o 
  -2  -8   5       19.61       14.64      2.64 o 
  -1  -8   5      159.34      168.08      7.15 o 
   0  -8   5      102.21       97.41      5.17 o 
   2  -8   5        8.91       11.89      2.20 o 
   3  -8   5        0.31       -0.11      1.21 o 
  -5  -7   5      277.23      300.61     10.90 o 
  -4  -7   5      213.03      210.46      8.37 o 
  -3  -7   5       24.44       22.79      2.97 o 
  -2  -7   5        0.53        1.04      1.24 o 
  -1  -7   5      621.77      613.06     20.25 o 
   0  -7   5       98.61       94.35      4.05 o 
   1  -7   5      497.83      494.73     11.34 o 
   2  -7   5        0.51        0.47      1.00 o 
   3  -7   5        0.79        1.98      1.21 o 
   4  -7   5       95.99      106.11      5.17 o 
  -6  -6   5      151.93      170.94      7.82 o 
  -5  -6   5      257.65      283.88     10.24 o 
  -4  -6   5       61.46       54.71      3.85 o 
  -3  -6   5       56.63       59.41      3.23 o 
  -2  -6   5       10.59       10.08      1.68 o 
  -1  -6   5        0.83        1.64      1.10 o 
   0  -6   5     1070.08     1083.76     19.81 o 
   1  -6   5       45.84       55.65      2.90 o 
   2  -6   5      267.90      297.55      7.35 o 
   3  -6   5      133.01      148.67      4.78 o 
   4  -6   5       11.18       10.02      1.76 o 
   5  -6   5      187.84      198.57      7.26 o 
  -7  -5   5        1.44        0.88      1.76 o 
  -6  -5   5      213.79      213.65      8.59 o 
  -5  -5   5       11.80       14.75      2.53 o 
  -4  -5   5      262.77      267.42      7.19 o 
  -3  -5   5      409.54      397.74     12.71 o 
  -2  -5   5      125.54      128.63      4.34 o 
  -1  -5   5     1911.14     1842.11     30.91 o 
   0  -5   5       42.74       38.69      2.24 o 
   1  -5   5      104.24      108.84      4.29 o 
   2  -5   5       11.96       15.05      1.63 o 
   3  -5   5       41.79       49.65      2.50 o 
   4  -5   5        8.60        9.47      1.65 o 
   5  -5   5      309.67      312.94      9.58 o 
   6  -5   5       34.18       38.20      2.97 o 
  -7  -4   5       92.81      111.28      6.05 o 
  -6  -4   5       37.96       37.46      3.24 o 
  -5  -4   5       30.98       40.37      2.52 o 
  -4  -4   5       95.60       92.94      3.31 o 
  -3  -4   5      114.26      108.20      3.87 o 
  -2  -4   5      735.15      733.09     13.80 o 
  -1  -4   5      449.44      435.34     10.02 o 
   0  -4   5      954.59      926.70     26.20 o 
   1  -4   5      155.94      146.34      6.60 o 
   2  -4   5        7.95        9.95      1.27 o 
   3  -4   5       14.55       16.62      1.53 o 
   4  -4   5       40.16       48.87      2.86 o 
   5  -4   5      471.46      469.90     12.66 o 
   6  -4   5      264.77      274.41      8.92 o 
   7  -4   5       41.64       41.28      3.30 o 
  -7  -3   5       41.66       43.26      7.37 o 
  -6  -3   5      269.21      258.95      7.60 o 
  -5  -3   5       56.07       66.14      2.81 o 
  -4  -3   5       31.46       30.61      1.99 o 
  -3  -3   5      208.96      197.07      4.54 o 
  -2  -3   5        1.10        0.70      0.61 o 
  -1  -3   5      813.60      800.34     18.27 o 
   0  -3   5     1662.54     1649.92     26.76 o 
   1  -3   5      422.08      422.17      8.14 o 
   2  -3   5       55.76       57.19      2.17 o 
   3  -3   5      263.68      275.74      6.00 o 
   4  -3   5       42.26       42.82      2.31 o 
   5  -3   5      207.19      214.31      6.93 o 
   6  -3   5        3.64        3.74      1.32 o 
   7  -3   5        1.14        0.55      1.21 o 
  -7  -2   5      117.61      102.81      9.47 o 
  -6  -2   5      249.36      234.13      9.91 o 
  -5  -2   5        4.30       11.57      3.74 o 
  -4  -2   5      191.74      172.25      4.23 o 
  -3  -2   5        1.11        0.32      0.63 o 
  -2  -2   5      120.30      122.39      2.99 o 
  -1  -2   5      295.37      286.33      5.02 o 
   0  -2   5      175.43      186.39      5.52 o 
   1  -2   5        0.98        2.25      0.51 o 
   2  -2   5     1642.53     1748.17     27.82 o 
   3  -2   5      639.05      625.18     14.80 o 
   4  -2   5      524.50      515.59      9.71 o 
   5  -2   5      477.62      475.62     12.44 o 
   6  -2   5       96.49      102.04      4.62 o 
   7  -2   5       10.43       10.35      1.98 o 
  -7  -1   5       67.38       59.55      8.04 o 
  -6  -1   5      171.59      149.26     10.13 o 
  -5  -1   5      134.21      143.53      4.73 o 
  -4  -1   5      522.77      516.27     11.63 o 
  -3  -1   5      180.48      174.58      3.81 o 
  -2  -1   5      915.78      919.20     13.31 o 
  -1  -1   5       87.60       80.01      2.49 o 
   0  -1   5      208.51      238.53      8.04 o 
   1  -1   5       11.68        5.68      0.60 o 
   2  -1   5       22.96       26.09      1.22 o 
   3  -1   5      827.25      798.40     13.51 o 
   4  -1   5      149.44      144.05      6.55 o 
   5  -1   5      489.46      443.15     11.67 o 
   6  -1   5       77.64       81.34      4.07 o 
   7  -1   5       33.47       33.24      2.97 o 
   8  -1   5      144.44      137.92      6.27 o 
  -7   0   5       65.74       59.88      8.15 o 
  -6   0   5      106.65       91.91      7.93 o 
  -5   0   5       22.59       22.79      4.29 o 
  -4   0   5       73.99       70.01      2.79 o 
  -3   0   5      846.35      847.58     12.53 o 
  -2   0   5      601.43      601.41      9.03 o 
  -1   0   5      190.80      175.91      3.20 o 
   0   0   5      847.94      947.26     15.19 o 
   1   0   5      334.30      426.11     22.23 o 
   2   0   5      225.41      222.36      6.22 o 
   3   0   5      451.76      432.96      7.94 o 
   4   0   5      127.91      124.34      3.35 o 
   5   0   5      196.23      187.26      4.58 o 
   6   0   5        5.72        5.06      1.32 o 
   7   0   5       15.49       21.68      2.64 o 
   8   0   5        9.48        6.38      1.87 o 
  -7   1   5       66.28       60.21      8.26 o 
  -6   1   5      107.55       97.30      8.37 o 
  -5   1   5       59.28       61.42      6.05 o 
  -4   1   5      403.64      395.49     15.30 o 
  -3   1   5      178.11      170.76      3.91 o 
  -2   1   5      435.65      409.72      6.36 o 
  -1   1   5      900.05      982.96     18.13 o 
   0   1   5      189.16      190.32      6.38 o 
   1   1   5        1.46        1.03      0.30 o 
   2   1   5      326.35      314.64      5.87 o 
   3   1   5      421.80      407.45      7.57 o 
   4   1   5       98.48      108.45      4.24 o 
   5   1   5      328.36      324.46      6.84 o 
   6   1   5      498.75      479.26     13.10 o 
   7   1   5       62.57       60.43      3.96 o 
   8   1   5      270.31      248.65      9.14 o 
  -7   2   5        0.43       -0.77      3.08 o 
  -6   2   5      198.11      200.88     12.00 o 
  -5   2   5      100.27       98.62      7.60 o 
  -4   2   5      227.76      234.01     11.01 o 
  -3   2   5      188.36      194.94      6.88 o 
  -2   2   5      679.74      696.44     21.45 o 
  -1   2   5      364.25      356.30     10.24 o 
   0   2   5      648.61      665.50     17.17 o 
   1   2   5      180.30      144.43      2.92 o 
   2   2   5      189.46      158.09      3.54 o 
   3   2   5        1.36        4.45      0.73 o 
   4   2   5      188.45      218.43      5.06 o 
   5   2   5       53.10       48.98      2.37 o 
   6   2   5       20.99       23.45      2.64 o 
   7   2   5      149.87      154.87      6.60 o 
   8   2   5      161.81      157.51      7.15 o 
  -7   3   5       70.93       82.99      8.70 o 
  -6   3   5       30.57       25.76      5.28 o 
  -5   3   5       80.39       89.38      7.15 o 
  -4   3   5      181.97      184.48      9.69 o 
  -3   3   5       57.18       50.08      4.29 o 
  -2   3   5      300.42      278.56      6.59 o 
  -1   3   5      357.97      370.50     10.68 o 
   0   3   5     1589.99     1662.42     39.96 o 
   1   3   5      978.99     1028.72     16.73 o 
   2   3   5     1202.01     1249.49     29.94 o 
   3   3   5      537.64      528.22      9.83 o 
   4   3   5      402.77      403.84      8.21 o 
   5   3   5        8.76        9.75      1.32 o 
   6   3   5      112.12      114.37      3.85 o 
   7   3   5        3.30        4.40      1.65 o 
   8   3   5      100.71       90.48      5.39 o 
  -6   4   5       76.94       70.89      7.37 o 
  -5   4   5      118.41      136.71      9.25 o 
  -4   4   5       63.68       68.24      5.83 o 
  -3   4   5        1.43        1.98      1.54 o 
  -2   4   5      211.79      200.04      5.39 o 
  -1   4   5      169.38      137.70      5.72 o 
   0   4   5      455.73      457.78      8.21 o 
   1   4   5       15.38        9.63      1.87 o 
   2   4   5      211.18      185.46      4.40 o 
   3   4   5      573.21      610.97     11.45 o 
   4   4   5       75.36       65.86      3.08 o 
   5   4   5      370.40      370.08     13.21 o 
   6   4   5       13.01       11.64      1.63 o 
   7   4   5       94.16       85.97      5.06 o 
   8   4   5        6.86        6.82      2.20 o 
  -6   5   5       81.89       76.83      7.82 o 
  -5   5   5       52.99       51.73      6.60 o 
  -4   5   5        1.53       -1.43      1.43 o 
  -3   5   5        2.02        0.77      1.54 o 
  -2   5   5      350.75      356.89      8.53 o 
  -1   5   5      545.26      557.52     16.29 o 
   0   5   5      711.29      774.36     21.79 o 
   1   5   5       70.31       55.24      2.17 o 
   2   5   5      124.14      137.03      5.01 o 
   3   5   5       86.72       79.57      4.73 o 
   4   5   5     1131.90     1147.86     20.38 o 
   5   5   5     1227.69     1238.76     22.05 o 
   6   5   5      539.58      554.91     11.86 o 
   7   5   5       84.30       94.33      5.50 o 
   8   5   5      131.86      142.76      7.37 o 
  -5   6   5       36.71       38.97      5.83 o 
  -4   6   5        2.18        4.18      2.31 o 
  -3   6   5       59.61       51.73      4.95 o 
  -2   6   5      174.71      171.04      5.49 o 
  -1   6   5      359.52      382.72     12.99 o 
   0   6   5      720.94      761.04     22.34 o 
   1   6   5        6.89        7.82      2.31 o 
   2   6   5       37.42       38.95      2.19 o 
   3   6   5       65.66       64.17      2.93 o 
   4   6   5       67.85       63.99      3.11 o 
   5   6   5        9.15        9.24      1.61 o 
   6   6   5       75.80       76.16      3.73 o 
   7   6   5       55.01       57.26      3.44 o 
   8   6   5        0.62        0.44      1.76 o 
  -5   7   5      178.92      200.22     12.00 o 
  -4   7   5        9.40        5.06      2.53 o 
  -3   7   5       39.10       33.35      4.62 o 
  -2   7   5       55.09       58.12      4.73 o 
  -1   7   5      241.16      260.32     10.79 o 
   0   7   5      486.65      492.02     16.84 o 
   1   7   5      367.45      371.49     14.09 o 
   2   7   5      431.94      424.91      9.26 o 
   3   7   5      726.56      691.50     13.78 o 
   4   7   5      580.78      588.41     12.51 o 
   5   7   5      344.71      335.32     12.77 o 
   6   7   5      216.66      221.57      7.01 o 
   7   7   5      153.56      158.69      6.82 o 
  -4   8   5       58.22       63.51      6.38 o 
  -3   8   5        0.83       -0.33      1.76 o 
  -2   8   5       59.31       67.36      5.39 o 
  -1   8   5        3.29        2.20      1.87 o 
   0   8   5       28.69       23.78      3.96 o 
   1   8   5      214.09      197.69      9.91 o 
   2   8   5       18.64       17.17      3.74 o 
   3   8   5        0.52        0.62      0.92 o 
   4   8   5      571.92      572.64     12.59 o 
   5   8   5      409.53      390.84      9.93 o 
   6   8   5       10.68       10.78      2.06 o 
   7   8   5       35.14       35.08      3.41 o 
  -3   9   5      109.69      122.51      8.26 o 
  -2   9   5      507.04      514.04     18.93 o 
  -1   9   5      421.16      444.35     11.75 o 
   0   9   5      240.87      234.23     11.34 o 
   1   9   5        3.67        3.74      2.20 o 
   2   9   5       13.44       15.08      3.63 o 
   3   9   5       11.07       10.02      3.19 o 
   4   9   5      256.56      251.19     12.77 o 
   5   9   5       79.10       91.73      4.44 o 
   6   9   5      204.43      210.37      7.28 o 
  -1  10   5      196.20      227.08     10.90 o 
   0  10   5       46.51       44.91      5.94 o 
   1  10   5       48.49       51.07      6.16 o 
   2  10   5        6.17        5.94      2.75 o 
   3  10   5       19.51       16.51      3.85 o 
   4  10   5       44.47       36.54      5.94 o 
   5  10   5        2.33        0.22      2.53 o 
  -3  -8   6      132.03      150.36      7.04 o 
  -2  -8   6       24.82       23.12      3.19 o 
  -1  -8   6       22.86       25.50      2.70 o 
   0  -8   6      204.65      193.00      7.76 o 
   1  -8   6      176.88      181.94      6.23 o 
   2  -8   6       28.06       26.99      2.69 o 
  -5  -7   6       63.88       72.43      5.06 o 
  -3  -7   6        2.06        2.34      1.23 o 
  -2  -7   6       68.15       73.59      3.72 o 
  -1  -7   6       33.01       35.35      2.76 o 
   0  -7   6      163.74      159.67      5.47 o 
   1  -7   6      257.17      264.28      7.33 o 
   2  -7   6      206.51      216.78      7.98 o 
   3  -7   6       42.29       37.67      8.15 o 
   4  -7   6       79.69       85.75      4.62 o 
  -5  -6   6      157.85      176.01      7.71 o 
  -4  -6   6       42.29       41.65      3.63 o 
  -3  -6   6        3.00        0.65      1.16 o 
  -2  -6   6      220.18      228.81      6.58 o 
  -1  -6   6       46.33       45.57      2.80 o 
   0  -6   6      159.99      159.63      5.15 o 
   1  -6   6      694.43      689.16     13.82 o 
   2  -6   6        1.18        1.88      1.65 o 
   3  -6   6      270.03      270.97      7.07 o 
   4  -6   6        8.11       11.56      2.09 o 
   5  -6   6       14.73       19.37      2.53 o 
  -5  -5   6      140.62      132.65      5.03 o 
  -4  -5   6       32.93       37.17      2.78 o 
  -3  -5   6      203.05      196.99      7.98 o 
  -2  -5   6      126.77      118.33      4.23 o 
  -1  -5   6       19.50       13.89      1.98 o 
   0  -5   6      446.46      441.29     11.23 o 
   1  -5   6       11.95       13.55      2.20 o 
   2  -5   6      336.74      336.14      7.74 o 
   3  -5   6        3.13        3.52      1.08 o 
   4  -5   6      227.78      232.80      7.60 o 
   5  -5   6       26.76       30.05      2.97 o 
   6  -5   6       44.76       47.33      3.52 o 
  -6  -4   6       34.03       33.46      6.27 o 
  -5  -4   6       20.69       22.12      4.07 o 
  -4  -4   6       14.88       17.00      1.97 o 
  -3  -4   6       25.79       22.58      2.92 o 
  -2  -4   6      439.02      426.24     12.93 o 
  -1  -4   6      200.81      200.10      6.82 o 
   0  -4   6        5.91        5.91      1.13 o 
   1  -4   6      464.71      460.29     10.73 o 
   2  -4   6       11.08        9.84      1.26 o 
   3  -4   6       60.42       65.67      2.75 o 
   4  -4   6      453.24      459.76     18.99 o 
   5  -4   6      104.38      113.81      4.84 o 
   6  -4   6       73.12       73.31      4.07 o 
  -7  -3   6      187.16      181.84     12.77 o 
  -6  -3   6      303.23      287.07     15.30 o 
  -5  -3   6      316.34      275.73     13.87 o 
  -4  -3   6       23.61       28.84      2.00 o 
  -3  -3   6       81.72       77.74      2.76 o 
  -2  -3   6      460.40      444.10      9.07 o 
  -1  -3   6       11.24       12.27      1.32 o 
   0  -3   6      298.26      293.46      6.35 o 
   1  -3   6       88.32       84.19      2.82 o 
   2  -3   6        9.01       10.75      1.16 o 
   3  -3   6       27.38       26.57      1.76 o 
   4  -3   6      314.67      316.69     15.36 o 
   5  -3   6        2.29        2.75      1.10 o 
   6  -3   6      248.34      249.86      8.26 o 
   7  -3   6       86.30       93.78      4.84 o 
  -7  -2   6       71.93       76.39      8.48 o 
  -6  -2   6       21.94       18.60      4.95 o 
  -5  -2   6      235.81      203.52     11.34 o 
  -4  -2   6      246.84      248.71      9.91 o 
  -3  -2   6      160.94      160.16      3.91 o 
  -2  -2   6      367.52      348.83      6.26 o 
  -1  -2   6       58.70       63.80      1.99 o 
   0  -2   6      311.19      313.13      6.39 o 
   1  -2   6       39.31       36.34      1.55 o 
   2  -2   6      321.18      301.67      6.23 o 
   3  -2   6      131.70      132.13      3.54 o 
   4  -2   6      123.59      121.31      3.64 o 
   5  -2   6       26.73       26.53      2.20 o 
   6  -2   6        0.71        0.99      1.10 o 
   7  -2   6       72.52       76.72      4.29 o 
  -7  -1   6        3.58       -1.10      3.19 o 
  -6  -1   6       43.44       45.24      6.60 o 
  -5  -1   6      357.53      306.22     14.31 o 
  -4  -1   6      241.73      234.99      7.19 o 
  -3  -1   6      449.25      449.48     10.56 o 
  -2  -1   6      903.50      878.44     12.96 o 
  -1  -1   6      220.49      206.46      3.88 o 
   0  -1   6        7.76       13.21      1.25 o 
   1  -1   6      424.20      394.25      7.26 o 
   2  -1   6      119.17      115.45      2.93 o 
   3  -1   6        5.46        5.47      0.85 o 
   4  -1   6      821.22      808.39     14.20 o 
   5  -1   6        9.23        9.36      1.54 o 
   6  -1   6       74.49       71.33      3.85 o 
   7  -1   6       47.16       46.34      3.41 o 
  -7   0   6        9.59        8.70      4.73 o 
  -6   0   6        1.15        2.09      2.75 o 
  -5   0   6       33.41       23.78      4.51 o 
  -4   0   6       35.89       35.55      4.84 o 
  -3   0   6      257.16      249.56      6.87 o 
  -2   0   6      728.51      692.19     14.91 o 
  -1   0   6      123.61      115.76      3.77 o 
   0   0   6      927.88      897.00     14.67 o 
   1   0   6      577.79      565.33     12.22 o 
   2   0   6       45.68       29.87      2.64 o 
   3   0   6      181.00      186.32      5.34 o 
   4   0   6      238.58      224.21      5.10 o 
   5   0   6        1.14        0.51      0.69 o 
   6   0   6       47.28       38.31      2.86 o 
   7   0   6       83.62       81.12      4.51 o 
   8   0   6       67.21       65.60      4.29 o 
  -7   1   6      133.18      123.94     10.90 o 
  -6   1   6       72.56       69.35      7.48 o 
  -5   1   6      307.23      282.12     13.87 o 
  -4   1   6      279.37      277.60     12.55 o 
  -3   1   6        5.93        6.62      1.40 o 
  -2   1   6      201.63      196.23     15.58 o 
  -1   1   6      393.28      421.66      9.18 o 
   0   1   6      613.71      646.35     17.39 o 
   1   1   6     1050.89     1044.48     18.33 o 
   2   1   6      414.34      409.60      7.35 o 
   3   1   6       31.95       33.44      2.20 o 
   4   1   6      256.12      260.59      5.65 o 
   5   1   6        3.00        3.93      1.32 o 
   6   1   6       66.80       65.27      3.63 o 
   7   1   6       21.58       21.90      2.75 o 
   8   1   6       12.42       12.22      2.31 o 
  -6   2   6        0.44        0.00      2.64 o 
  -5   2   6      548.53      496.54     20.14 o 
  -4   2   6        8.74        8.59      2.75 o 
  -3   2   6       83.92       94.00      8.20 o 
  -2   2   6       21.19       20.79      1.74 o 
  -1   2   6       83.15       89.60      4.29 o 
   0   2   6      809.98      751.80     19.70 o 
   1   2   6     1616.15     1601.89     38.64 o 
   2   2   6      319.07      267.65      5.23 o 
   3   2   6       17.90       19.29      1.87 o 
   4   2   6      422.94      432.89      8.42 o 
   5   2   6      181.32      181.97      4.69 o 
   6   2   6      361.30      333.30     10.13 o 
   7   2   6      116.68      114.37      5.50 o 
   8   2   6       76.05       74.96      4.73 o 
  -6   3   6      311.21      331.65     17.06 o 
  -5   3   6       41.72       31.26      5.28 o 
  -4   3   6      273.48      278.15     12.99 o 
  -3   3   6        3.02        2.53      1.76 o 
  -2   3   6       13.20       13.33      1.53 o 
  -1   3   6      144.74      149.15      5.72 o 
   0   3   6      691.84      724.28     19.15 o 
   1   3   6     1198.06     1217.95     30.49 o 
   2   3   6      124.12      107.87      5.17 o 
   3   3   6        4.08        0.92      0.55 o 
   4   3   6      320.81      310.82      6.74 o 
   5   3   6       85.71       89.88      3.20 o 
   6   3   6      155.74      157.39      4.62 o 
   7   3   6      204.93      194.72      7.60 o 
   8   3   6        4.59        2.97      1.76 o 
  -6   4   6        0.41       -2.09      2.53 o 
  -5   4   6      604.85      613.10     23.78 o 
  -4   4   6       18.82       15.30      3.63 o 
  -3   4   6        2.74        2.09      1.65 o 
  -2   4   6        2.11        3.29      0.98 o 
  -1   4   6      130.57      126.80      5.39 o 
   0   4   6      242.44      250.41      8.81 o 
   1   4   6      648.64      746.84     20.69 o 
   2   4   6       36.83       35.99      3.19 o 
   3   4   6       37.09       37.67      1.91 o 
   4   4   6      433.16      446.70      9.20 o 
   5   4   6      303.35      294.41      7.03 o 
   6   4   6      448.12      442.08     11.34 o 
   7   4   6       70.12       64.94      4.29 o 
   8   4   6       28.16       26.97      3.52 o 
  -5   5   6      241.59      241.61     13.32 o 
  -4   5   6       45.64       46.01      5.83 o 
  -3   5   6       41.85       47.77      4.73 o 
  -2   5   6       30.35       27.80      2.53 o 
  -1   5   6      137.30      147.39      6.49 o 
   0   5   6      340.46      330.44     11.45 o 
   1   5   6      278.69      284.21     10.68 o 
   2   5   6        4.86        6.05      1.87 o 
   3   5   6        1.77        2.20      1.43 o 
   4   5   6      464.19      472.26      9.86 o 
   5   5   6      432.06      434.40      9.62 o 
   6   5   6      150.89      149.43      6.60 o 
   7   5   6        1.17        0.55      1.54 o 
   8   5   6       50.22       42.82      4.51 o 
  -5   6   6       91.27       89.05      8.04 o 
  -4   6   6       50.01       47.11      6.05 o 
  -3   6   6       74.88       85.53      6.49 o 
  -2   6   6        2.77        3.19      1.65 o 
  -1   6   6      405.92      414.31     13.65 o 
   0   6   6      156.74      166.87      7.93 o 
   1   6   6      124.34      131.43      7.15 o 
   2   6   6      100.83      105.01      6.60 o 
   3   6   6        5.52        4.40      2.09 o 
   4   6   6      260.98      279.58     11.89 o 
   5   6   6      679.09      689.58     14.01 o 
   6   6   6      638.45      666.30     13.91 o 
   7   6   6      561.34      560.80     12.52 o 
  -4   7   6      111.31      105.67      8.26 o 
  -3   7   6       14.41       14.42      3.30 o 
  -2   7   6      147.44      151.90      8.37 o 
  -1   7   6      314.04      330.99     12.44 o 
   0   7   6      363.18      362.91     13.65 o 
   1   7   6      302.71      304.24     12.44 o 
   2   7   6        0.57        1.87      1.76 o 
   3   7   6       77.57       73.31      5.94 o 
   4   7   6       15.91       17.72      3.63 o 
   5   7   6        6.80        4.40      2.31 o 
   6   7   6       18.41       16.38      2.16 o 
   7   7   6        6.75        6.73      1.77 o 
  -3   8   6      124.17      120.64      8.26 o 
  -2   8   6        5.12        3.63      1.98 o 
  -1   8   6      103.04      110.18      7.04 o 
   0   8   6      105.42      108.86      7.15 o 
   1   8   6      446.53      455.15     16.95 o 
   2   8   6      202.87      206.50     10.46 o 
   3   8   6      191.36      187.89     10.24 o 
   4   8   6      206.55      200.99     10.79 o 
   5   8   6      141.28      142.65      9.25 o 
   6   8   6        4.79        0.77      2.31 o 
  -2   9   6       21.84       26.09      4.29 o 
  -1   9   6       54.42       54.27      5.06 o 
   0   9   6       16.16       18.71      3.85 o 
   1   9   6       84.03       95.54      7.15 o 
   2   9   6        1.01       -0.11      1.65 o 
   3   9   6      116.84       96.97      7.48 o 
   4   9   6       36.13       38.31      5.61 o 
   5   9   6       58.44       54.93      6.82 o 
   0  10   6       82.54      103.25      7.71 o 
   1  10   6       52.41       40.84      5.72 o 
   2  10   6      145.84      149.04      9.58 o 
   3  10   6       10.94       10.90      3.41 o 
   4  10   6       42.84       38.31      5.83 o 
  -2  -8   7        3.47        7.93      3.63 o 
  -1  -8   7       12.55       10.95      2.04 o 
   0  -8   7       66.65       74.17      4.06 o 
  -3  -7   7       35.20       40.13      3.07 o 
  -2  -7   7        5.05        5.40      1.58 o 
  -1  -7   7      150.07      150.06      8.37 o 
   0  -7   7       63.55       65.62      6.38 o 
   1  -7   7       10.76        9.11      1.75 o 
   2  -7   7      149.74      146.59      5.28 o 
   3  -7   7        1.18        1.25      1.21 o 
  -4  -6   7       31.52       32.14      5.28 o 
  -3  -6   7       46.28       47.74      3.08 o 
  -2  -6   7        0.98        0.37      1.10 o 
  -1  -6   7      151.96      136.94     14.75 o 
   0  -6   7       10.73        8.49      2.15 o 
   1  -6   7      199.65      192.33      5.75 o 
   2  -6   7      130.30      123.71      4.55 o 
   3  -6   7       63.36       59.24      3.19 o 
   4  -6   7      229.65      235.22      8.15 o 
  -5  -5   7       58.61       67.14      6.60 o 
  -4  -5   7      179.27      177.33     10.24 o 
  -3  -5   7      173.50      175.79     10.02 o 
  -2  -5   7       11.20       11.38      1.70 o 
  -1  -5   7       37.81       43.98      2.81 o 
   0  -5   7        7.08       12.44      1.63 o 
   1  -5   7       84.36       70.72      3.04 o 
   2  -5   7        7.38        6.83      1.28 o 
   3  -5   7      181.29      186.27      5.41 o 
   4  -5   7       12.07       11.89      1.87 o 
   5  -5   7      226.97      243.15      8.26 o 
  -5  -4   7       46.50       45.57      5.83 o 
  -4  -4   7      226.11      209.47     10.68 o 
  -3  -4   7      425.04      401.87     15.52 o 
  -2  -4   7      335.00      296.32     12.44 o 
  -1  -4   7     1088.95      999.27     38.14 o 
   0  -4   7       54.76       47.63      3.03 o 
   1  -4   7       14.86       13.50      2.64 o 
   2  -4   7       77.63       72.45      3.47 o 
   3  -4   7        2.01        2.51      0.90 o 
   4  -4   7       56.45       58.66      5.06 o 
   5  -4   7       87.94       89.71      4.40 o 
   6  -4   7       26.20       24.33      2.75 o 
  -6  -3   7       14.03       12.99      4.62 o 
  -5  -3   7        4.63        7.26      3.74 o 
  -4  -3   7        0.55        0.55      2.09 o 
  -3  -3   7      192.89      185.36      9.25 o 
  -2  -3   7        6.77        6.49      2.42 o 
  -1  -3   7      374.87      387.82      8.24 o 
   0  -3   7      286.98      280.50      6.41 o 
   1  -3   7      206.89      204.50      5.03 o 
   2  -3   7       83.76       76.77      3.80 o 
   3  -3   7       46.11       48.50      2.28 o 
   4  -3   7       13.58       19.54      1.75 o 
   5  -3   7       17.42       17.17      2.09 o 
   6  -3   7       24.12       26.53      2.75 o 
  -6  -2   7      119.29      108.42      9.58 o 
  -5  -2   7       38.36       39.41      5.94 o 
  -4  -2   7      695.07      644.81     15.20 o 
  -3  -2   7      191.86      193.44      6.53 o 
  -2  -2   7        1.38        1.65      1.17 o 
  -1  -2   7      498.16      464.84     15.19 o 
   0  -2   7      249.25      261.20     10.24 o 
   1  -2   7      511.44      499.17      9.43 o 
   2  -2   7      669.40      625.61     11.40 o 
   3  -2   7      556.78      574.69     14.91 o 
   4  -2   7        1.17        1.02      0.76 o 
   5  -2   7       99.21       99.51      4.29 o 
   6  -2   7       22.94       23.12      2.53 o 
   7  -2   7        2.49        3.52      1.54 o 
  -6  -1   7       31.29       29.50      5.83 o 
  -5  -1   7      206.65      192.41     11.45 o 
  -4  -1   7      185.14      175.69      6.41 o 
  -3  -1   7      260.25      229.14      7.02 o 
  -2  -1   7        5.47        6.60      1.76 o 
  -1  -1   7       16.16       16.02      1.79 o 
   0  -1   7        4.79        8.58      2.26 o 
   1  -1   7      135.23      128.23      6.16 o 
   2  -1   7      563.21      552.32      9.99 o 
   3  -1   7      135.87      129.77      5.17 o 
   4  -1   7       42.72       41.04      2.03 o 
   5  -1   7      247.89      237.46      7.65 o 
   6  -1   7       21.95       24.99      2.53 o 
   7  -1   7       43.95       48.65      3.41 o 
  -6   0   7       61.76       58.56      7.93 o 
  -5   0   7        9.14        8.59      3.30 o 
  -4   0   7      436.88      375.24     15.74 o 
  -3   0   7      816.90      767.77     16.33 o 
  -2   0   7       80.61       87.61      3.73 o 
  -1   0   7      475.33      490.77     10.77 o 
   0   0   7      882.29      891.15     23.78 o 
   1   0   7      575.43      606.61     17.28 o 
   2   0   7      392.25      396.26     12.55 o 
   3   0   7      234.69      223.50      4.93 o 
   4   0   7        1.60        2.74      0.76 o 
   5   0   7      178.64      171.65      4.60 o 
   6   0   7      153.14      156.85      5.94 o 
   7   0   7       40.77       38.75      3.08 o 
  -6   1   7        4.84        5.17      3.52 o 
  -5   1   7        0.98       -0.77      2.20 o 
  -4   1   7       61.43       53.39      5.50 o 
  -3   1   7       23.48       23.88      2.38 o 
  -2   1   7      829.94      885.78     18.49 o 
  -1   1   7      311.55      331.13      7.95 o 
   0   1   7       46.20       53.17      3.63 o 
   1   1   7      866.26      873.98     23.12 o 
   2   1   7      690.90      712.50     19.59 o 
   3   1   7      130.38      124.39      3.20 o 
   4   1   7       12.59       12.63      1.32 o 
   5   1   7      382.13      400.39      8.26 o 
   6   1   7      231.36      228.62      7.71 o 
   7   1   7      111.21      102.59      5.06 o 
   8   1   7       42.02       46.34      3.74 o 
  -6   2   7      302.79      288.83     16.07 o 
  -5   2   7      803.84      764.45     28.07 o 
  -4   2   7      869.27      778.21     26.86 o 
  -3   2   7       25.65       29.54      2.61 o 
  -2   2   7       60.53       65.61      3.07 o 
  -1   2   7      124.43      136.26      4.45 o 
   0   2   7      494.48      454.49     13.54 o 
   1   2   7      525.23      524.39     15.19 o 
   2   2   7      342.00      346.84     11.12 o 
   3   2   7       82.13       78.92      4.40 o 
   4   2   7       15.75       15.43      2.81 o 
   5   2   7      473.49      471.59      9.39 o 
   6   2   7      309.51      285.60      6.74 o 
   7   2   7      112.67      111.06      5.39 o 
   8   2   7       36.33       40.07      3.41 o 
  -6   3   7       37.51       43.59      7.15 o 
  -5   3   7       81.62       78.48      7.48 o 
  -4   3   7      109.29       92.90      7.37 o 
  -3   3   7      815.66      809.80     26.53 o 
  -2   3   7      444.28      462.18     20.20 o 
  -1   3   7      243.96      236.11      8.37 o 
   0   3   7      153.10      147.94      6.16 o 
   1   3   7      156.07      151.02      6.38 o 
   2   3   7      157.59      168.52      6.82 o 
   3   3   7       27.18       21.79      2.75 o 
   4   3   7       47.37       39.41      3.30 o 
   5   3   7      411.54      405.68      8.49 o 
   6   3   7      264.49      263.49      6.50 o 
   7   3   7      175.37      167.75      6.93 o 
   8   3   7       55.16       51.62      4.07 o 
  -5   4   7        6.12       11.67      3.85 o 
  -4   4   7      944.23      835.45     28.84 o 
  -3   4   7        9.44        9.36      2.64 o 
  -2   4   7      201.85      194.66      8.64 o 
  -1   4   7      248.05      248.87      8.70 o 
   0   4   7      247.65      226.09      8.26 o 
   1   4   7      176.86      164.45      6.93 o 
   2   4   7      232.11      226.53      8.81 o 
   3   4   7       11.62       13.43      2.42 o 
   4   4   7       12.99       13.98      2.53 o 
   5   4   7      307.63      304.68     11.12 o 
   6   4   7      240.22      232.35      6.14 o 
   7   4   7      105.58       92.46      5.06 o 
   8   4   7       44.80       39.30      4.07 o 
  -5   5   7       84.85       78.26      7.93 o 
  -4   5   7        8.06        8.26      3.30 o 
  -3   5   7      166.62      172.04      9.58 o 
  -2   5   7       74.99       75.37      3.35 o 
  -1   5   7      121.35      127.90      5.94 o 
   0   5   7      228.65      245.90      9.25 o 
   1   5   7      248.24      244.03      9.58 o 
   2   5   7       35.80       40.62      3.85 o 
   3   5   7       55.78       52.72      4.29 o 
   4   5   7       37.41       33.68      4.07 o 
   5   5   7      167.16      163.46      8.15 o 
   6   5   7       43.47       46.12      4.40 o 
   7   5   7       32.45       29.17      3.85 o 
  -4   6   7      154.26      161.92     10.46 o 
  -3   6   7      221.84      230.38     11.67 o 
  -2   6   7       59.63       67.91      5.39 o 
  -1   6   7      138.90      142.43      6.82 o 
   0   6   7      548.89      536.05     16.95 o 
   1   6   7       42.47       49.75      4.40 o 
   2   6   7      460.25      447.66     15.52 o 
   3   6   7      152.93      162.36      8.48 o 
   4   6   7        6.64        5.28      2.31 o 
   5   6   7      143.85      136.49      7.93 o 
   6   6   7       46.27       43.04      5.17 o 
   7   6   7        2.82        3.63      2.42 o 
  -3   7   7       30.07       34.89      5.17 o 
  -2   7   7       41.13       44.80      4.62 o 
  -1   7   7      159.88      185.25      8.59 o 
   0   7   7       14.67       14.64      2.97 o 
   1   7   7      223.98      224.88     10.35 o 
   2   7   7      229.07      246.12     11.12 o 
   3   7   7      168.44      174.46      9.36 o 
   4   7   7        0.50        1.98      1.87 o 
   5   7   7      112.89      109.74      7.60 o 
   6   7   7       94.12      100.17      7.26 o 
   7   7   7       66.83       73.42      6.38 o 
  -3   8   7       32.48       41.28      5.83 o 
  -2   8   7      103.24      100.94      7.15 o 
  -1   8   7       24.12       23.89      3.74 o 
   0   8   7      147.74      142.43      8.15 o 
   1   8   7       68.16       76.39      6.16 o 
   2   8   7      450.03      451.08     17.06 o 
   3   8   7      255.28      250.97     12.11 o 
   4   8   7       11.31       14.09      3.52 o 
   5   8   7       58.46       63.51      6.27 o 
   6   8   7        4.12        2.53      2.53 o 
  -1   9   7        4.41        3.08      1.87 o 
   0   9   7        3.51        4.29      2.53 o 
   1   9   7       13.40       11.67      3.08 o 
   2   9   7      189.05      188.11     10.35 o 
   3   9   7      149.17      144.53      9.14 o 
   4   9   7       44.77       36.65      5.50 o 
   5   9   7        4.26       -1.43      2.20 o 
   1  10   7       27.36       26.53      4.84 o 
   2  10   7      170.46      169.07     10.35 o 
   3  10   7      186.55      189.10     11.01 o 
  -2  -7   8       16.63       16.18      4.40 o 
  -1  -7   8       61.83       48.43      6.93 o 
   0  -7   8       21.09       19.56      2.35 o 
   1  -7   8       28.79       27.95      2.79 o 
  -3  -6   8       97.75       93.89      8.04 o 
  -2  -6   8      185.13      193.73     11.45 o 
  -1  -6   8       67.15       57.35      6.93 o 
   0  -6   8       82.82       78.70      3.75 o 
   1  -6   8       91.40       95.45      4.00 o 
   2  -6   8       10.19       13.73      1.87 o 
   3  -6   8        1.68        1.11      1.19 o 
  -4  -5   8       25.21       19.59      4.62 o 
  -3  -5   8      158.38      161.48      9.80 o 
  -2  -5   8      137.33      143.53      9.25 o 
  -1  -5   8       40.72       37.31      5.50 o 
   0  -5   8       87.82       76.83      6.60 o 
   1  -5   8      172.71      161.92      9.47 o 
   2  -5   8       97.21       96.13      6.11 o 
   3  -5   8      395.70      395.07     15.85 o 
   4  -5   8       89.59       93.12      4.51 o 
  -4  -4   8       83.87       81.01      6.82 o 
  -3  -4   8      162.73      144.08      8.92 o 
  -2  -4   8      286.74      282.23     12.66 o 
  -1  -4   8       35.04       38.75      5.06 o 
   0  -4   8        4.76        1.10      1.98 o 
   1  -4   8       36.59       39.08      5.06 o 
   2  -4   8       13.57       19.21      4.46 o 
   3  -4   8       69.24       70.96      3.03 o 
   4  -4   8       41.51       47.42      3.74 o 
   5  -4   8       98.86      100.17      4.73 o 
  -4  -3   8       19.39       14.42      3.63 o 
  -3  -3   8      178.36      174.35      9.36 o 
  -2  -3   8      645.90      574.47     19.37 o 
  -1  -3   8        2.65        1.98      1.98 o 
   0  -3   8      470.44      407.16     14.86 o 
   1  -3   8      363.07      333.74     13.10 o 
   2  -3   8      118.61      112.60      6.93 o 
   3  -3   8      156.04      153.40      4.73 o 
   4  -3   8       44.31       47.76      5.39 o 
   5  -3   8       52.83       61.09      3.52 o 
   6  -3   8       75.07       77.82      4.18 o 
  -5  -2   8       18.48       19.92      4.95 o 
  -4  -2   8       40.05       44.25      5.28 o 
  -3  -2   8      101.87      100.72      6.60 o 
  -2  -2   8        8.82        5.61      2.31 o 
  -1  -2   8        1.01        0.22      1.54 o 
   0  -2   8       52.19       62.52      5.06 o 
   1  -2   8      451.98      401.43     14.20 o 
   2  -2   8      390.97      385.14     13.87 o 
   3  -2   8      114.95      117.89      6.71 o 
   4  -2   8       13.61       14.76      1.52 o 
   5  -2   8       56.35       51.95      3.08 o 
   6  -2   8        0.46        0.55      1.21 o 
  -5  -1   8      191.72      184.37     11.56 o 
  -4  -1   8      452.43      428.03     11.66 o 
  -3  -1   8       13.78       19.65      2.53 o 
  -2  -1   8      280.64      271.86     11.83 o 
  -1  -1   8      356.64      326.62     17.23 o 
   0  -1   8        6.46        5.83      2.09 o 
   1  -1   8      816.38      843.82     23.89 o 
   2  -1   8     1239.96     1256.59     33.24 o 
   3  -1   8      814.54      814.98     23.34 o 
   4  -1   8      466.03      470.56     15.41 o 
   5  -1   8       87.47       91.14      3.34 o 
   6  -1   8       80.99       82.33      4.18 o 
   7  -1   8      137.21      140.78      5.94 o 
  -5   0   8      286.86      257.79     14.09 o 
  -4   0   8      206.07      199.23     11.12 o 
  -3   0   8      753.04      738.79     16.34 o 
  -2   0   8      208.63      235.76      7.03 o 
  -1   0   8      432.00      473.37     26.36 o 
   0   0   8       87.49       95.23      5.61 o 
   1   0   8        4.53        4.95      1.76 o 
   2   0   8       93.81       93.78      5.39 o 
   3   0   8       85.14       83.10      5.17 o 
   4   0   8        4.09        3.85      1.87 o 
   5   0   8       32.92       34.78      3.96 o 
   6   0   8      196.80      195.38      6.82 o 
   7   0   8      324.95      316.79     10.02 o 
  -5   1   8        5.13        0.22      2.86 o 
  -4   1   8      249.37      223.12     12.00 o 
  -3   1   8      448.41      471.76     26.47 o 
  -2   1   8      853.90      915.87     18.74 o 
  -1   1   8      435.48      453.91     10.52 o 
   0   1   8     1081.24     1155.87     30.16 o 
   1   1   8      198.63      196.04      8.04 o 
   2   1   8      850.04      878.05     24.00 o 
   3   1   8       28.10       30.27      3.41 o 
   4   1   8       38.01       38.75      3.52 o 
   5   1   8        0.92        1.32      1.54 o 
   7   1   8      313.61      318.22     10.13 o 
  -5   2   8       54.05       42.71      6.60 o 
  -4   2   8       13.57       17.72      4.07 o 
  -3   2   8       59.05       64.79      4.35 o 
  -2   2   8      136.81      139.42      4.99 o 
  -1   2   8        6.92        8.87      1.43 o 
   0   2   8       10.04        9.80      2.09 o 
   1   2   8     1561.62     1512.51     37.98 o 
   2   2   8        2.15        2.09      1.43 o 
   3   2   8       96.20       91.47      5.17 o 
   4   2   8       14.81       15.96      2.53 o 
   5   2   8       27.40       36.21      3.41 o 
   6   2   8       63.22       55.59      4.29 o 
  -5   3   8      339.23      313.71     16.40 o 
  -4   3   8      115.34      112.49      8.48 o 
  -3   3   8      463.58      472.87     18.38 o 
  -2   3   8      720.39      750.33     15.81 o 
  -1   3   8      102.58      116.88      4.26 o 
   0   3   8     1062.15     1024.55     26.97 o 
   1   3   8       38.43       34.12      3.08 o 
   2   3   8      579.80      515.36     15.52 o 
   3   3   8      208.05      197.36      8.04 o 
   4   3   8      207.07      194.17      8.04 o 
   5   3   8        1.98        1.43      1.43 o 
   6   3   8       78.45       74.85      4.95 o 
  -5   4   8        4.30        5.72      3.52 o 
  -4   4   8       40.75       47.00      6.38 o 
  -3   4   8      192.00      195.49     10.57 o 
  -2   4   8      186.58      201.73      6.19 o 
  -1   4   8      291.47      286.30     10.02 o 
   0   4   8       14.15        7.93      1.87 o 
   1   4   8      124.10      124.82      6.05 o 
   2   4   8      151.77      162.80      7.26 o 
   3   4   8      113.54      122.95      6.27 o 
   4   4   8      211.46      208.26      8.70 o 
   5   4   8        1.68        1.32      1.43 o 
   6   4   8        9.71       11.01      2.42 o 
  -4   5   8        1.49        0.88      2.09 o 
  -3   5   8       38.90       37.20      5.17 o 
  -2   5   8     1025.74     1020.17     30.05 o 
  -1   5   8       59.90       55.15      3.85 o 
   0   5   8      148.14      148.71      6.82 o 
   1   5   8      345.02      324.71     11.56 o 
   2   5   8      213.49      213.54      9.03 o 
   3   5   8      187.53      183.27      8.37 o 
   4   5   8      705.31      699.18     21.13 o 
   5   5   8       10.05       12.00      2.64 o 
   6   5   8       68.69       67.69      5.17 o 
   7   5   8       43.19       49.64      4.51 o 
  -4   6   8       20.52       15.52      4.07 o 
  -3   6   8       17.91       19.92      3.96 o 
  -2   6   8      112.41      135.61      8.15 o 
  -1   6   8       14.81       11.45      2.31 o 
   0   6   8       50.77       54.71      4.29 o 
   1   6   8       43.97       49.64      4.29 o 
   2   6   8       87.86       81.78      5.61 o 
   3   6   8      523.79      507.10     17.28 o 
   4   6   8      243.53      244.69     10.79 o 
   5   6   8       16.74       16.62      3.30 o 
   6   6   8       28.74       28.40      4.18 o 
  -3   7   8      139.03      151.35      9.80 o 
  -2   7   8      108.44      118.44      7.82 o 
  -1   7   8       37.60       39.96      3.85 o 
   0   7   8        3.46       -0.44      1.43 o 
   1   7   8       13.53       13.76      2.97 o 
   2   7   8      274.41      247.00     11.12 o 
   3   7   8       30.52       30.49      4.51 o 
   4   7   8      383.49      352.67     14.42 o 
   5   7   8        5.42        5.83      2.53 o 
   6   7   8       52.78       45.68      5.72 o 
  -2   8   8      157.19      155.53      9.36 o 
  -1   8   8        0.43       -0.66      1.00 o 
   0   8   8        0.44        1.87      1.87 o 
   1   8   8      221.17      221.36     10.79 o 
   2   8   8       58.34       66.37      5.72 o 
   3   8   8      233.11      239.52     11.67 o 
   4   8   8      197.94      201.87     10.79 o 
   5   8   8        1.75        2.75      2.20 o 
   0   9   8        2.40        2.53      2.20 o 
   1   9   8        0.57        0.33      2.09 o 
   2   9   8       26.71       28.40      4.73 o 
   3   9   8       38.01       42.93      5.72 o 
   4   9   8      155.78      162.47     10.02 o 
  -1  -6   9       37.01       49.31      7.04 o 
   0  -6   9       31.74       28.95      5.39 o 
   1  -6   9       33.47       33.24      5.83 o 
  -3  -5   9       39.29       27.19      5.28 o 
  -2  -5   9      140.30      140.56      9.58 o 
  -1  -5   9       10.16        5.72      3.30 o 
   0  -5   9       33.92       36.87      5.61 o 
   1  -5   9       16.21       14.53      3.96 o 
   2  -5   9      170.01      146.51      9.58 o 
   3  -5   9      128.48      130.55      9.14 o 
  -4  -4   9       50.52       55.81      7.04 o 
  -3  -4   9      120.42      133.96      9.03 o 
  -2  -4   9      101.71      102.48      7.71 o 
  -1  -4   9       19.83       25.54      4.62 o 
   0  -4   9        1.53        0.66      2.31 o 
   1  -4   9        0.48        1.65      2.20 o 
   2  -4   9      435.67      385.47     15.63 o 
   3  -4   9      146.17      138.58      8.81 o 
   4  -4   9      273.92      264.39     12.55 o 
  -4  -3   9      125.33      118.44      8.59 o 
  -3  -3   9      175.38      155.31      9.47 o 
  -2  -3   9      214.82      195.38     10.35 o 
  -1  -3   9       23.23       28.40      4.40 o 
   0  -3   9        5.42        2.97      2.42 o 
   1  -3   9       15.68       16.62      3.63 o 
   2  -3   9       18.17       18.93      3.85 o 
   3  -3   9      135.56      124.05      7.93 o 
   4  -3   9       88.76       89.38      6.82 o 
  -4  -2   9      108.83      129.23      8.48 o 
  -3  -2   9      194.66      181.73      9.80 o 
  -2  -2   9       79.50       67.80      5.83 o 
  -1  -2   9       85.02       82.11      6.27 o 
   0  -2   9      145.95      124.82      7.48 o 
   1  -2   9       17.46       18.16      3.52 o 
   2  -2   9      340.59      330.77     13.21 o 
   3  -2   9       14.73       20.36      3.74 o 
   4  -2   9       25.97       30.16      4.40 o 
  -5  -1   9       50.16       49.53      7.37 o 
  -4  -1   9      202.58      221.03     12.22 o 
  -3  -1   9      128.57      132.97      7.93 o 
  -2  -1   9       81.54       87.84      6.16 o 
  -1  -1   9      361.61      357.08     13.54 o 
   0  -1   9        1.23        2.42      2.09 o 
   1  -1   9      265.76      276.72     11.23 o 
   2  -1   9      368.73      371.38     13.65 o 
   3  -1   9       26.34       38.64      4.62 o 
   4  -1   9        3.37        0.44      1.98 o 
   5  -1   9       94.54       84.10      6.05 o 
  -5   0   9       35.63       34.34      6.38 o 
  -4   0   9       75.01       85.64      7.48 o 
  -3   0   9      149.08      164.46      6.38 o 
  -2   0   9      114.62      122.46      5.09 o 
  -1   0   9       25.53       34.06      2.71 o 
   0   0   9       31.10       30.81      2.46 o 
   1   0   9       57.13       62.63      4.73 o 
   2   0   9      404.90      392.63     13.76 o 
   3   0   9      579.03      579.64     18.27 o 
   4   0   9      764.88      793.29     23.34 o 
   5   0   9       39.06       35.99      4.40 o 
  -5   1   9        5.16        2.09      2.97 o 
  -4   1   9       99.37      103.25      8.48 o 
  -3   1   9      374.99      422.01     11.21 o 
  -2   1   9      234.26      261.32     17.01 o 
  -1   1   9      710.50      765.01     16.31 o 
   0   1   9       86.80       87.07      5.39 o 
   1   1   9      163.65      147.06      7.15 o 
   2   1   9        0.60        1.76      1.65 o 
   3   1   9       37.69       44.03      3.96 o 
   4   1   9       24.45       21.57      3.30 o 
   5   1   9      250.13      274.85     10.90 o 
  -4   2   9       16.53       16.62      4.29 o 
  -3   2   9       12.48        9.91      3.08 o 
  -2   2   9      112.58      115.06      4.75 o 
  -1   2   9     1629.39     1677.13     31.41 o 
   0   2   9      246.24      264.72     10.13 o 
   1   2   9      338.38      334.62     11.89 o 
   2   2   9      557.33      537.37     16.73 o 
   3   2   9        0.94        2.97      1.65 o 
   4   2   9      522.04      515.14     16.40 o 
   5   2   9        7.36       10.24      2.53 o 
   6   2   9       79.48       81.34      5.61 o 
  -4   3   9        0.44        1.21      2.31 o 
  -3   3   9        0.77       -0.99      1.76 o 
  -2   3   9       18.85       24.25      2.51 o 
  -1   3   9      116.68      123.98      4.70 o 
   0   3   9      113.49      132.53      6.49 o 
   1   3   9      146.47      149.15      7.04 o 
   2   3   9       21.44       18.16      2.86 o 
   3   3   9      818.51      772.49     22.23 o 
   4   3   9       35.17       39.74      3.85 o 
   5   3   9       78.59       66.70      4.84 o 
   6   3   9        2.16        0.22      1.54 o 
  -4   4   9       31.99       33.35      5.72 o 
  -3   4   9      115.69      116.68      8.26 o 
  -2   4   9        0.54        1.11      1.05 o 
  -1   4   9      312.30      304.63      8.26 o 
   0   4   9        0.87        4.18      1.65 o 
   1   4   9       67.84       54.82      4.18 o 
   2   4   9      515.78      478.60     15.30 o 
   3   4   9      499.51      450.86     14.75 o 
   4   4   9      512.63      466.16     15.30 o 
   5   4   9      469.99      425.21     14.53 o 
   6   4   9       43.56       38.20      4.40 o 
  -3   5   9      189.92      199.23     11.23 o 
  -2   5   9      142.78      139.46      8.37 o 
  -1   5   9      324.59      314.98     14.36 o 
   0   5   9       48.83       40.84      3.63 o 
   1   5   9       50.62       47.88      3.96 o 
   2   5   9        0.84        0.99      1.43 o 
   3   5   9       44.22       50.85      4.29 o 
   4   5   9      166.44      161.92      7.93 o 
   5   5   9      204.42      195.60      9.03 o 
   6   5   9        2.01        0.33      1.65 o 
  -3   6   9      100.05      106.99      8.15 o 
  -2   6   9       55.50       57.57      5.50 o 
  -1   6   9      433.89      428.99     10.74 o 
   0   6   9       53.76       44.80      3.96 o 
   1   6   9       48.66       51.07      4.29 o 
   2   6   9       26.27       24.33      3.63 o 
   3   6   9      314.24      302.26     12.22 o 
   4   6   9       44.70       46.23      4.40 o 
   5   6   9       63.72       71.55      5.50 o 
   6   6   9       41.05       42.16      4.95 o 
  -2   7   9        1.49        3.30      2.20 o 
  -1   7   9       80.19       86.56      4.22 o 
   0   7   9        7.17       10.13      2.53 o 
   1   7   9        5.90        2.75      1.98 o 
   2   7   9      156.32      166.21      8.81 o 
   3   7   9      105.88      101.71      6.93 o 
   4   7   9        0.64       -0.99      1.43 o 
   5   7   9      251.56      245.13     11.56 o 
   0   8   9       19.04       21.57      3.74 o 
   1   8   9       57.01       61.53      5.39 o 
   2   8   9       60.67       62.19      5.72 o 
   3   8   9       18.88       16.73      3.52 o 
   4   8   9        9.83       12.99      3.41 o 
  -2  -4  10      140.42      134.62      9.58 o 
  -1  -4  10      139.44      130.77      9.14 o 
   0  -4  10        6.15        6.05      3.19 o 
   1  -4  10        7.77       11.45      3.74 o 
   2  -4  10       38.06       46.01      6.27 o 
  -3  -3  10      108.85      100.28      8.15 o 
  -2  -3  10       84.85       99.29      7.82 o 
  -1  -3  10      185.37      176.12     10.24 o 
   0  -3  10       20.09       24.77      4.51 o 
   1  -3  10       50.43       47.77      6.05 o 
   2  -3  10        4.76        7.71      3.08 o 
   3  -3  10       31.02       30.71      4.84 o 
   4  -3  10      112.95      115.58      8.26 o 
  -3  -2  10       74.09       90.04      7.37 o 
  -2  -2  10       94.46       92.02      7.04 o 
  -1  -2  10      298.89      305.89     13.43 o 
   0  -2  10      226.09      239.85     11.56 o 
   1  -2  10      107.36      115.14      7.60 o 
   2  -2  10        1.75        5.06      2.64 o 
   3  -2  10      178.79      162.36      9.25 o 
   4  -2  10        9.41        9.80      3.41 o 
  -3  -1  10        4.11        3.19      2.64 o 
  -2  -1  10       31.52       39.41      5.28 o 
  -1  -1  10      294.65      318.44     13.32 o 
   0  -1  10      152.87      171.49      9.14 o 
   1  -1  10      125.46      127.68      7.71 o 
   2  -1  10       32.02       42.05      5.06 o 
   3  -1  10        3.71        4.07      2.42 o 
   4  -1  10       22.87       23.01      4.18 o 
   5  -1  10      110.38      114.92      7.71 o 
  -4   0  10        0.52       -0.22      2.75 o 
  -3   0  10        3.83        4.18      1.90 o 
  -2   0  10       78.84       82.66      6.16 o 
  -1   0  10      173.91      188.11      9.36 o 
   0   0  10      277.71      295.21     12.11 o 
   1   0  10      388.42      393.29     14.53 o 
   2   0  10       26.96       35.99      4.51 o 
   3   0  10      199.75      209.58      9.91 o 
   4   0  10      157.24      163.46      8.59 o 
   5   0  10       51.86       63.07      5.72 o 
  -4   1  10        3.21        1.98      2.97 o 
  -3   1  10        6.87        9.05      2.22 o 
  -2   1  10       36.76       40.35      3.54 o 
  -1   1  10      120.80      140.18      5.45 o 
   0   1  10      100.99      106.93      4.47 o 
   1   1  10       20.83       19.81      3.30 o 
   2   1  10       14.44       11.56      2.64 o 
   3   1  10      406.02      377.55     13.87 o 
   4   1  10      248.46      239.19     10.46 o 
   5   1  10      482.32      511.95     17.39 o 
  -3   2  10        1.56        1.43      2.31 o 
  -2   2  10      194.49      210.98      7.13 o 
  -1   2  10      225.02      233.50      7.27 o 
   0   2  10      211.23      229.06      9.80 o 
   1   2  10        7.17       11.34      2.64 o 
   2   2  10        0.54        1.21      1.43 o 
   3   2  10        4.72        2.75      1.87 o 
   4   2  10      163.28      174.24      8.48 o 
   5   2  10      557.66      578.65     18.71 o 
   6   2  10        3.36        2.86      2.20 o 
  -3   3  10       13.12       13.43      3.85 o 
  -2   3  10      108.43      117.17      5.06 o 
  -1   3  10       62.74       62.86      3.50 o 
   0   3  10      102.95       98.18      5.94 o 
   1   3  10      107.66      103.36      6.05 o 
   2   3  10       75.40       61.42      4.62 o 
   3   3  10       60.37       61.20      4.84 o 
   4   3  10      159.18      145.63      7.60 o 
   5   3  10       44.09       49.64      4.62 o 
   6   3  10      123.82      115.69      7.04 o 
  -3   4  10       69.47       80.57      7.15 o 
  -2   4  10      165.11      178.53      6.34 o 
  -1   4  10       83.25       85.42      4.07 o 
   0   4  10      151.63      134.40      7.04 o 
   1   4  10       41.59       38.31      3.74 o 
   2   4  10       37.77       34.45      4.07 o 
   3   4  10      199.38      194.17      8.92 o 
   4   4  10       45.30       43.92      4.18 o 
   5   4  10       57.19       59.11      4.84 o 
  -2   5  10      340.26      351.57     15.19 o 
  -1   5  10        1.76        2.52      1.20 o 
   0   5  10       18.57       16.40      2.97 o 
   1   5  10       22.56       28.29      3.63 o 
   2   5  10        3.48        4.18      1.98 o 
   3   5  10      146.88      146.29      7.71 o 
   4   5  10      199.39      167.09      8.37 o 
   5   5  10      163.57      153.11      8.15 o 
  -1   6  10       72.59       64.28      3.71 o 
   0   6  10      166.02      166.98      8.15 o 
   1   6  10       42.98       43.26      4.18 o 
   2   6  10        4.31       11.78      2.75 o 
   3   6  10       15.82       22.01      3.63 o 
   4   6  10       57.76       59.99      5.06 o 
   5   6  10        4.59        4.29      2.20 o 
   0   7  10      146.74      133.85      7.48 o 
   1   7  10      204.54      208.37      9.80 o 
   2   7  10      119.73      123.28      7.37 o 
   3   7  10      119.57      124.27      7.60 o 
   4   7  10       34.09       33.57      4.62 o 
   0  -3  11      364.48      392.63     16.95 o 
   1  -3  11      191.16      221.25     12.00 o 
  -1  -2  11        6.57        1.21      2.42 o 
   0  -2  11      244.36      262.85     12.88 o 
   1  -2  11      111.58      103.47      7.93 o 
   2  -2  11        7.87       10.57      3.52 o 
   3  -2  11       16.15       21.46      4.62 o 
  -2  -1  11       28.46       30.16      5.17 o 
  -1  -1  11       32.31       45.13      5.83 o 
   0  -1  11      306.30      337.81     14.53 o 
   1  -1  11      107.20      116.79      8.04 o 
   3  -1  11        6.82       10.02      3.30 o 
  -2   0  11        3.65        4.07      2.64 o 
  -1   0  11       21.38       20.69      4.07 o 
   0   0  11      161.31      166.43      9.14 o 
   1   0  11       81.09       93.12      6.82 o 
   2   0  11       16.37       14.75      3.41 o 
   3   0  11        4.28        9.25      3.19 o 
   4   0  11       96.93       99.62      7.15 o 
  -2   1  11       89.26      110.07      5.41 o 
  -1   1  11       32.60       32.58      4.73 o 
   0   1  11      128.67      148.93      8.48 o 
   1   1  11        0.50        2.09      1.98 o 
   2   1  11        5.58        1.65      1.76 o 
   3   1  11        2.94        5.61      2.42 o 
   4   1  11      126.72      142.10      8.26 o 
  -2   2  11      185.45      180.78      6.92 o 
  -1   2  11      269.29      300.15      8.94 o 
   0   2  11      220.40      226.24      7.28 o 
   1   2  11       36.48       44.69      5.06 o 
   2   2  11       24.22       22.90      3.63 o 
   3   2  11        0.64       -0.33      1.76 o 
   4   2  11       23.94       23.78      3.96 o 
  -2   3  11       41.11       44.98      3.85 o 
  -1   3  11       49.71       50.05      3.47 o 
   0   3  11      145.02      145.99      5.60 o 
   1   3  11       79.64       82.22      5.83 o 
   2   3  11       94.86       91.58      6.16 o 
   3   3  11       26.36       43.59      4.95 o 
   4   3  11      150.70      150.80      8.15 o 
  -1   4  11       94.91       97.41      4.66 o 
   0   4  11      108.45      114.37      6.93 o 
   1   4  11        4.43        9.03      2.64 o 
   2   4  11      225.06      225.65     10.13 o 
   3   4  11       18.18       21.35      3.52 o 
   4   4  11       31.83       37.75      4.73 o 
  -1   5  11      123.92      123.72      8.04 o 
   0   5  11        3.10        8.15      2.42 o 
   1   5  11      176.63      153.66      8.15 o 
   2   5  11      169.56      154.98      8.37 o 
   3   5  11       97.28       98.29      6.60 o 
   4   5  11      132.93      131.43      7.71 o 
   1   6  11        9.06       11.23      2.75 o 
   2   6  11      179.70      184.48      9.36 o 
   3   6  11       66.31       64.06      5.28 o 
   0   1  12        6.24        4.40      2.53 o 
   1   1  12      110.12      123.39      8.15 o 
   2   1  12      109.80      109.19      7.71 o 
   1   2  12        8.31        5.72      2.53 o 
   2   2  12       15.14       19.15      3.74 o 
   1   3  12      323.50      338.25     13.76 o 
   2   3  12      165.90      180.41      9.47 o 
                                                 
